# Supplementary material for: Evaluating comparative effectiveness of psychosocial interventions adjunctive to opioid agonist therapy for opioid use disorder: A systematic review with network meta-analyses
Source: PLoS One. 2020 Dec 28;15(12):e0244401. doi: 10.1371/journal.pone.0244401 (PMC7769275; doi:10.1371/journal.pone.0244401)
Supplement: S1 Data — (XLSX) [file pone.0244401.s001.xlsx]

## Sheet: Intervention Details
Article Citation	Group number	Type of OAT + Group name (from Article)	Grouped Psychotherapy Name - for Analyses	Psychotherapy Intervention Description	Psychosocial Format: e.g., individual, group, couples **if not specified and it is unclear please let me know – typically if not specified please assume it is individual.	Psychosocial delivery: *if not specified and it is unclear please let me know – typically if not specified please assume it is in person.	Intervention/control group Setting -> Not Reported	Session Details (please list as stated below): Number of sessions, frequency (e.g., once per week), length of sessions, other relevant details. E.g., “5 sessions, once per week, 1 hour in length, emergency sessions offered if needed” if none of this information is not reported simply put NR for that part of extraction.	Therapist details: type of therapist, any relevant training that is described, and manuals followed. E.g., “two clinical psychology PhD students with expertise in CBT delivered the intervention. Their sessions were tape recorded and checked by trained psychologists.”	Group number	Type of OAT + Group name (from Article)	Grouped Psychotherapy Name - for Analyses	Psychotherapy Intervention Description	Psychosocial Format: e.g., individual, group, couples **if not specified and it is unclear please let me know – typically if not specified please assume it is individual.	Psychosocial delivery: *if not specified and it is unclear please let me know – typically if not specified please assume it is in person.	Intervention/control group Setting -> Not Reported	Session Details (please list as stated below): Number of sessions, frequency (e.g., once per week), length of sessions, other relevant details. E.g., “5 sessions, once per week, 1 hour in length, emergency sessions offered if needed” if none of this information is not reported simply put NR for that part of extraction.	Therapist details: type of therapist, any relevant training that is described, and manuals followed. E.g., “two clinical psychology PhD students with expertise in CBT delivered the intervention. Their sessions were tape recorded and checked by trained psychologists.”	Is there another eligible group?	Group number	Type of OAT + Group name (from Article)	Grouped Psychotherapy Name - for Analyses	Psychotherapy Intervention Description	Psychosocial Format: e.g., individual, group, couples **if not specified and it is unclear please let me know – typically if not specified please assume it is individual.	Psychosocial delivery: *if not specified and it is unclear please let me know – typically if not specified please assume it is in person.	Intervention/control group Setting -> Not Reported	Session Details (please list as stated below): Number of sessions, frequency (e.g., once per week), length of sessions, other relevant details. E.g., “5 sessions, once per week, 1 hour in length, emergency sessions offered if needed” if none of this information is not reported simply put NR for that part of extraction.	Therapist details: type of therapist, any relevant training that is described, and manuals followed. E.g., “two clinical psychology PhD students with expertise in CBT delivered the intervention. Their sessions were tape recorded and checked by trained psychologists.”	Is there another eligible group?	Group number	Type of OAT + Group name (from Article)	Grouped Psychotherapy Name - for Analyses	Psychotherapy Intervention Description	Psychosocial Format: e.g., individual, group, couples **if not specified and it is unclear please let me know – typically if not specified please assume it is individual.	Psychosocial delivery: *if not specified and it is unclear please let me know – typically if not specified please assume it is in person.	Intervention/control group Setting -> Not Reported	Session Details (please list as stated below): Number of sessions, frequency (e.g., once per week), length of sessions, other relevant details. E.g., “5 sessions, once per week, 1 hour in length, emergency sessions offered if needed” if none of this information is not reported simply put NR for that part of extraction.	Therapist details: type of therapist, any relevant training that is described, and manuals followed. E.g., “two clinical psychology PhD students with expertise in CBT delivered the intervention. Their sessions were tape recorded and checked by trained psychologists.”
Nyamathi, A. M., Nandy, K., Greengold, B., Marfisee, M., Khalilifard, F., Cohen, A., and Leake, B.. Effectiveness of intervention on improvement of drug use among methadone maintained adults. #journal#. 2011 30(1), #Pages#.	Group 1	Methadone+ Individual Motivational interviewing	Motivational Interviewing	NR	Individual	In person	Not Reported	3 sessions total.	"Sessions were delivered by two trained therapists specialized in deliver motivational interviewing"	Group 2	Methadone+ Group Motivational interviewing	Group Motivational Interviewing	NR	Group	In person	Not Reported	3 sessions, NR, NR, NR	"Sessions were delivered by two trained therapists specialized in deliver motivational interviewing"	Yes	Group 3	Methadone+ Hepatitis Health Promotion	Education	"nurse-led hepatitis health promotion (HHP) on identifying predictors of drug risk behavior and reducing drug use"	Not Reported	In person	Not Reported	3 sessions, NR, NR, NR	The NurseHP sessions were delivered by a research nurse in conjunction with a trained research staff member.	No	NA	NA	NA	NA
Day, Ed, Copello, Alex, Seddon, Jennifer L., Christie, Marilyn, Bamber, Deborah, Powell, Charlotte, Bennett, Carmel, Akhtar, Shabana, George, Sanju, Ball, Andrew, Frew, Emma, Goranitis, Ilias, and Freemantle, Nick. A pilot feasibility randomised controlled trial of an adjunct brief social network intervention in opiate substitution treatment services. #journal#. 2018 18(1), #Pages#.	Group 1	Mehadone or Buprenorphine + Brief Social Behaviour and Network Therapy + Treatment as Usual	Brief Social Behaviour and Network Therapy + Node-link Mapping +Counselling	"The most effective components of the SBNT intervention [26] were combined with elements of node-link mapping [27] to facilitate the training and delivery of the intervention. The therapist worked with the patient to draw a ‘social network diagram’ during the first session in order to identify potential social support for change that could be drawn upon in later sessions [28]. Network members ide…	Individual + a 'Network' member encourages to attend later sessions	In person	Community	4 sessions total, over 6 weeks, 50 minutes in length. Participants also nominated at least one 'network member' who was encouraged to participate in subsequent sessions. Participants in this intervention also attended treatment as usual sessions.	B-SBNT was delivered by a trained clinician that wasn’t the patient’s usual key worker. To ensure that B-SBNT and PGS were delivered with sufficient fidelity, all trial therapists were required to participate in monthly supervision meetings with research clinicians. Each therapeutic session with the therapist was audio recorded, with a proportion randomly selected for fidelity assessment using th…	Group 2	Methadone or Buprenorphine + Personal Goal Setting + Treatment as Usual	Counselling + Personal Goal Setting	"PGS involved an additional active component to usual care through a structured process of setting personal goals and monitoring their attainment. […] It was based on the principles of node-link mapping [27] and included a review of the participant’s current situation and future aspirations, the development of SMART (Specific, Measurable, Agreed-upon, Realistic, Time-limited) goals, and monitorin…	Individual	In person	Community	4 sessions, over 6 weeks, 50 minutes in length. Participants in this intervention also attended treatment as usual sessions.	"PGS delivered according to a purpose designed manual [29] by a trained clinician. [...] To ensure that B-SBNT and PGS were delivered with sufficient fidelity, all trial therapists were required to participate in monthly supervision meetings with research clinicians. Each therapeutic session with the therapist was audio recorded, with a proportion randomly selected for fidelity assessment using t…	Yes	Group 3	Methadone or Buprenorphine + Treatment as Ususal	Counselling	"In the control arm participants received usual care with no additional therapy sessions.TAU sessions did not follow a treatment manual. TAU sessions [...] focussed on case management, signposting of other services, and other activities such as medication issues. [...] TAU would consist of interventions that were both less structured and less frequent than the two active treatments."	Individual	In person	Community	3-6 sessions total, delivered, once per week or once every 2 weeks, on average 45 minutes in length (based on previous evaluation of TAU services).	NR, "Some drug workers had been exposed to goal setting and SBNT techniques as part of their previous training and development."	No	NA	NA	NA	NA
Pashaei, Tahereh, Shojaeizadeh, Davoud, Rahimi Foroushani, Abbas, Ghazitabatabae, Mahmoud, Moeeni, Maryam, Rajati, Fatemeh, and Razzaghi, M.. Effectiveness of Relapse Prevention Cognitive-Behavioral Model in Opioid-Dependent Patients Participating in the Methadone Maintenance Treatment in Iran. #journal#. 2013 42(8), #Pages#.	Group 1	Methadone + Relapse Prevention Cognitive-Behavioral Model	Cognitive Behavioral Therapy	"Each session, which lasted 90 minutes, was dedicated to a spe-cific topic including introduce intervention and members of group, managing emotions, thought of using substances, craving and urge as well as social pressure for drug use, relapse, anger, in addition to refusal skills problem solving, communi-cation skills and building a recovery support system. Each session was started by reviewing …	Group	In person	Outpatient Clinic	10 sessions total, elvered weekly, 90 minutes in length.	This intervention program had a manual suggested by Alan Marlatt (10-11). Both one therapist and one facilitator involved in the intervention were trained for at least 10 hours. In each session, one of the researchers was used to inspect the therapists’ work according to the group therapy checklist.	Group 2	Methadone + Control	OAT Only	NR	NR	NR	Outpatient Clinic	NR	NR	No	NA	NA	NA	NA						No	NA	NA	NA	NA
Jiang, Haifeng, Du, Jiang, Wu, Fei, Wang, Zhaowei, Fan, Shujun, Li, Zhibin, Hser, Yih Ing, and Zhao, Min. Efficacy of contingency management in improving retention and compliance to methadone maintenance treatment: a random controlled study. #journal#. 2012 24(1), #Pages#.	Group 1	Methadone + Contingency Management	Contingency Management + Motivational Interviewing + Counselling	"The intervention group received the standardized MMT described above and simultaneously received a 12-week behavior contingency management intervention. Small financial rewards (that could be used to pay the daily MMT cost or, less commonly, were converted into daily necessities like shampoo, towels, etc.) were provided based on an algorithm developed by the Yunan Province Drug Abuse Institute a…	Individual	In person	Community	daily for 12 weeks. The goldfish bowl ballot method was used in contingency management.	NR	Group 2	Methadone + Control	Counselling	"The standardized MMT involved daily visits to the clinic, administration of methadone in the clinic at the dosage determined by the treating physician (based on the client’s condition), regular urine and blood testing, and monitoring in the community by specialized drug-monitoring social workers. The results of the drug tests were discussed with the clients who were encouraged to utilize the MMT…	NR	NR	Community	NR	Social workers specilaizing in drug monitoring.	No	NA	NA	NA	NA						No	NA	NA	NA	NA
Pan, Shujun, Jiang, Haifeng, Du, Jiang, Chen, Hanhui, Li, Zhibin, Ling, Walter, and Zhao, Min. Efficacy of Cognitive Behavioral Therapy on Opiate Use and Retention in Methadone Maintenance Treatment in China: A Randomised Trial. #journal#. 2015 10(6), #Pages#.	Group 1	Methadone + Cognitive Behavioral Therapy	Cognitive Behavioral Therapy + Counselling	"CBT Sessions Involved: relationship building, motivation for methadone maintenance therapy, setting treatment goals, individualized interventions, and gathering treatment feedback. Problem solving and skills building were also a part of the therapy as was managing psychosocial stress, building a balanced life and maintaining abstinence. Group CBT addresses health education, recognition and self-…	Group + Individual	In person	Community	Individual weekly CBT sessions and group CBT sessions monthly.	"CBT was delivered by psychotherapists experienced in providing counselling or psychotherapy services for patients with SUDs and mental health disorders. They received training for the study in a 3-day didactic and interactive seminar. The competence of CBT counselling was rated with the validated rating system after training. The CBT manual used for this study was adapted from the Matrix Intensi…	Group 2	Methadone + Standard Care Treatment	OAT Only	"[...] gradually increasing the methadone dose in the first week to a level that controlled the craving for drugs. In addition to daily oral administration of methadone, the participants received monthly health education in the form of lecture and voluntary counselling and testing for HIV. The participants in the control group received only standard MMT."	Individual	In person	Community	"Regular attendance in MMT clinics means attending MMT clinics to take daily oral methadone under staff supervision. Participants were permitted to have gaps of no more than consecutive 7 days with appropriate excuses in the study period."	NR	No	NA	NA	NA	NA						No	NA	NA	NA	NA
Stein, Michael D., Herman, Debra S., Moitra, Ethan, Hecht, Jacki, Lopez, Rosalie, Anderson, Bradley J., and Brown, Richard A.. A preliminary randomized controlled trial of a distress tolerance treatment for opioid dependent persons initiating buprenorphine. #journal#. 2015 147(#issue#), #Pages#.	Group 1	Buprenorphine-Naloxone + Distress Tolerance	Acceptance and Commitment Therapy + Counselling	"This treatment combines behavioral exposure to opioid craving with training in skills based in Acceptance and Commitment Therapy (Hayes, 2006) to promote maintenance of abstinence. By teaching buprenorphine initiators to minimize avoidance or efforts to escape this discomfort, treatment is meant to strengthen their ability to remain opioid abstinent." Sessions included discussions of life values…	Individual	In person	NR	7 sessions total, over 28 days, 50 minutes in length.	"Two therapists, a masters level R.N. and a post-doctoral clinical psychologist who had previous experience with ACT treatment, but had not worked with opioid dependent persons, met with Drs.Herman and Brown weekly to review audiotaped sessions and ther-apist adherence to the DT and HE manuals. We created manual adherence scales that included all the main elements of each section of the manual, s…	Group 2	Buprenorphine-Naloxone +Health Education Control	Education + Counselling	"At each visit beginning at induction, brief physician management (PM) counseling was pro-vided by either of the two study clinicians (Fiellin et al., 2006, 2002). Additionally, phone numbers for self-help groups (all off-site) were offered. Twelve-step involvement was recommended but not mandated."; "The seven sessions covered: (1) nutrition, (2) sleep hygiene, (3)building immunity (e.g., how to…	Individual	In person	NR	7 sessions, over 28 days, 50 minutes in length.	"Two therapists, a masters level R.N. and a post-doctoral clinical psychologist who had previous experience with ACT treatment, but had not worked with opioid dependent persons, met with Drs.Herman and Brown weekly to review audiotaped sessions and ther-apist adherence to the DT and HE manuals. We created manual adherence scales that included all the main elements of each section of the manual, s…	No	NA	NA	NA	NA						No	NA	NA	NA	NA
Hosseinzadeh Asl, Navidreza and Barahmand, Usha. Effectiveness of mindfulness-based cognitive therapy for co-morbid depression in drug-dependent males. #journal#. 2014 28(5), #Pages#.	Group 1	Methadone+Mindfulness Based Cognitive Therapy	Mindfulness Based Cognitive Therapy	"The purpose of the sessions was to: • Enhance awareness of feelings, thoughts and events occurring in the body, being in the present moment, being here and now. • Increase attention to feelings and thoughts and develop an acceptance of undesirable feelings and thoughts. • Develop skills to respond to undesirable feelings or thoughts. • Prevent the stabilization of negative thoughts. • Change old…	Group	In person	Addiction Treatment Centre	8 sessions total, delivered weekly, 2 hours in length.	"Training sessions were arranged as prescribed in the book title "MBCT for depression" (Segal et al., 2002)." Therapist details NR.	Group 2	Methadone+Standard Care	OAT Only	No therapy.	N/A	N/A	Addiction Treatment Centre	The control group received no therapy for 8 weeks.	N/A	No	NA	NA	NA	NA						No	NA	NA	NA	NA
Otto, Michael W., Hearon, Bridget A., McHugh, R. Kathryn, Calkins, Amanda W., Pratt, Elizabeth, Murray, Heather W., Safren, Steven A., and Pollack, Mark H.. A randomized, controlled trial of the efficacy of an interoceptive exposure-based CBT for treatment-refractory outpatients with opioid dependence. #journal#. 2014 46(5), #Pages#.	Group 1	Methadone + Cognitive Behavioral Therapy for Introceptive Cues	Cognitive Behavioral Therapy	"Treatment focused on using exposure to emotional and somatic cues to help patients accept and tolerate these negative emotional states and craving sensations, and replace drug-use responses to these emotions and sensations with alternative, adaptive behaviors. This core treatment focus was embedded within four main components: (1) psychoeducation; (2) exposure to interoceptive cues for drug use …	Individual	In person	Community	15 sessions total, delivered weekly, 60 minutes in length.There were also three booster sessions scheduled at two weeks, one month, and two months following completion of the protocol.	"A total of 13 masters- or doctoral-level clinicians provided treatment in this trial. Study therapists provided interventions in both conditions. Sessions were audiotaped and the fidelity of interventions was assessed by a doctoral-level rater. Therapists were provided with weekly supervision by the first author."	Group 2	Methadone + Individual Drug Counselling	Counselling	"The focus of IDC is helping patients to achieve and maintain abstinence through restructuring of behavioral patterns such that drug triggers are identified and avoided. This approach views addiction as a disease that damages multiple areas of an individual’s functioning and is consistent with the 12-step philosophy, including attendance at self-help groups such as Narcotics Anonymous."	Individual	In person	Community	15 sessions, weekly, 60 minutes in length.There were also three booster sessions scheduled at two weeks, one month, and two months following completion of the protocol.	IDC was adapted from the manual used in the National Institute on Drug Abuse Cocaine Collaborative Study authored by Mercer and Woody (1999), which has been adapted for use with other illicit drugs, including opioids (e.g., Weiss et al. 2011).	No	NA	NA	NA	NA						No	NA	NA	NA	NA
Christensen, Darren R., Landes, Reid D., Jackson, Lisa, Marsch, Lisa A., Mancino, Michael J., Chopra, Mohit P., and Bickel, Warren K.. Adding an Internet-delivered treatment to an efficacious treatment package for opioid dependence. #journal#. 2014 82(6), #Pages#.	Group 1	Buprenorphine/Naloxone + Community Reinforcement Approach Intervention + Contingency Management	Community Reinforcement Approach + Contingency Management + Counselling	Community reinforcement: Participants in this treatment completed a set of 69 computerized topics (e.g., Self-Management Planning, Drug-Refusal Training, etc.) grounded in CRA (Budney & Higgins, 1998). Participants completed web-based topics each clinic visit (three times a week) for approximately 30 minutes per visit. These modules were presented on the clinic computers where the therapeutic con…	Individual	In person + online	Community	3 contingency management opportunities per week & 3 community reinforcement sessions per week, weekly, 30 minutes for each community reinforcement online topic. Everyother week theray, 30 minutes for each session.	Sessions were delivered by two therapists who were a masters-level counselor and a certified substance abuse counselor. There was no manual for this therapy.	Group 2	Buprenorphine/Naloxone + Contingency Management	Contingency Management + Counselling	Contingency management: Participants submitted a urine specimen at each clinic visit where staff informed participants of the urinalysis results immediately after testing. Specimens that were negative for opioids (i.e., opiates, propoxyphene, oxycontin and methadone) and cocaine earned points that were recorded on vouchers that could be subsequently redeemed for either gift cards at a variety of …	Individual	In person	Community	3 contingency management opportunities per week. Therapy every other week, 30 minutes for each session.	Sessions were delivered by two therapists who were a masters-level counselor and a certified substance abuse counselor. There was no manual for this therapy.	No	NA	NA	NA	NA						No	NA	NA	NA	NA
Marsch, Lisa A., Guarino, Honoria, Acosta, Michelle, Aponte-Melendez, Yesenia, Cleland, Charles, Grabinski, Michael, Brady, Ronald, and Edwards, Joyce. Web-based behavioral treatment for substance use disorders as a partial replacement of standard methadone maintenance treatment. #journal#. 2014 46(1), #Pages#.	Group 1	Methadone + Standard Treatment	Counselling	Counselling + Cognitive-Behavioral Therapy	Counselling	Counselling + Cognitive-Behavioral Therapy	Counselling	Counselling + Cognitive-Behavioral Therapy	Counselling	Counselling + Cognitive-Behavioral Therapy	Counselling	Counselling + Cognitive-Behavioral Therapy	Standard drug counselling for 30 minutes rather than 1 hour and TES. TES is an interactive, web-based, self-directed tool composed of 65 modules addressing a broad array of skills and behavior designed to help substance-abusing individuals successfully stop their substance use, gain life skills, and establish new behavioral repertoires that do not involve substance abuse and can be clinically mea…	Individual	In person + online	Community	Approximately 26 sessions, 30 minutes of counselling each session and 30 minutes of online education modules (modules take approximately 15 minutes each), weekly for the first 4 weeks then twice monthly thereafter. Counselling occurred more often for patients with recurring drug-positive results.	"All counseling sessions were delivered in individual sessions with Certified Alcohol and Substance Abuse Counselors (CASACs). Counselors had group supervision weekly and individualized supervision with an onsite clinical supervisor at least once monthly.	No	NA	NA	NA	NA						No	NA	NA	NA	NA
Jaffray, Mariesha, Matheson, Catriona, Bond, Christine M., Lee, Amanda J., McLernon, David J., Johnstone, Allan, Skea, Lucy, and Davidson, Bruce. Does training in motivational interviewing for community pharmacists improve outcomes for methadone patients? A cluster randomised controlled trial. #journal#. 2014 22(1), #Pages#.	Group 1	Methadone + Enhanced Pharmacy Service	Motivational Interviewing	Intervention pharmacists used MI techniques during interactions with study patients over the 6-month follow-up period. The intervention was intended to be spread over a number of visits, building on discussions during previous interactions. Discussions were to focus on reducing illicit heroin and other drug use.	Individual	In person	Pharmacy	NR	Intervention pharmacists were trained in MI techniques, during four sessions provided by Scottish Training on Drugs and Alcohol (STRADA)-accredited MI trainers. Those unable to attend were visited and provided with equivalent self-study materials. Training was based on that used in the pilot study. Training provided a framework for increased communication as well as specific communication skills …	Group 2	Methadone + Control	OAT Only	"Control pharmacists continued with normal practice."	Individual	In person	Pharmacy	NR	Pharmacists continued with normal practice.	No	NA	NA	NA	NA						No	NA	NA	NA	NA
Chen, Wen, Hong, Yan, Zou, Xia, McLaughlin, Megan M., Xia, Yinghua, and Ling, Li. Effectiveness of prize-based contingency management in a methadone maintenance program in China. #journal#. 2013 133(1), #Pages#.	Group 1	Methadone + Contingency Management	Contingency Management	Contingency management was provided in addition to usual care. This group "had the opportunity to draw for prizes once per week. The prizes were vouchers that could only be redeemed to pay for treatment (according to the national guidelines, each participant is required to pay 10yuan (US$1.6) per day for MMT). The prize container contained 500 balls with 50.0% yielding no prize, 41.8% yielding pr…	Individual	In person	Community	12-week study, for a total of seven urine samples (baseline and six follow-ups).	NR	Group 2	Methadone + Treatment as Usual	OAT Only	"All participants were expected to ingest a methadone dose daily. If a participant tested positive for morphine during biweekly urine testing, the clinic staff encouraged the participant to stop using the related drugs. If the participants experienced any medical issues, the staff referred them to necessary treatment services."	Individual	In person	Community	12-week study, for a total of seven urine samples (baseline and six follow-ups).	NR	No	NA	NA	NA	NA						No	NA	NA	NA	NA
Ling, Walter, Hillhouse, Maureen, Ang, Alfonso, Jenkins, Jessica, and Fahey, Jacqueline. Comparison of behavioral treatment conditions in buprenorphine maintenance. #journal#. 2013 108(10), #Pages#.	Group 1	Buprenorphine + Cognitive Behavioral Therapy	Cognitive Behavioral Therapy	CBT addressed topics relevant to drug use and recovery. A CBT manual addressed 16 weekly session topics, exercises, and homework. Limited counseling as typically provided in private office-based practice settings was provided at weekly MM sessions by study physicians. A medical management checklist was used to confirm that physicians addressed each component of the visit such as reviewing the UA …	Individual	In person	Community	16 sessions total, delivered weekly, 45 minutes in length. Twice weekly clinic visits also occurred to collect medication and meet with the study physician for medical management.	The therapist was a masters level trained counselor. The therapist was trained and supervised by a lead therapist experienced in CBT for drug dependent patients. A CBT manual was followed and sessions were audio-taped and reviewed to ensure therapist fidelity.	Group 2	Buprenorphine + Contingency Management	Contingency Management	Contingency management involved meeting with a technician at each clinic visit to review opioid urine test results and receive incentives if earned. A “fishbowl” included 100 chips each corresponding to 1 of 4 dollar amounts. Participants drew chips for each opioidnegative UA, increasing the number of draws with consecutive clean UA. Missed visits or opioid positive UAs received no draws and rese…	Individual	In person	Community	32 visits with contingency management, these visits occurred twice weekly, medical management.	A contingency management technician delivered the intervention. Contingency management booster training sessions ensured fidelity to the procedure.	Yes	Group 3	Buprenorphine + Cognitive Behavioral Therapy + Contingency Management	Cognitive Behavioral Therapy + Contingency Management	CBT: "addressed topics relevant to drug use and recovery. A CBT manual addressed 16 weekly session topics, exercises, and homework. Limited counseling as typically provided in private office-based practice settings was provided at weekly MM sessions by study physicians. A medical management checklist was used to confirm that physicians addressed each component of the visit such as reviewing the U…	Individual	In person	Community	16 sessions total, delivered weekly, 45 minutes in length. Twice weekly clinic visits also occurred for contingency management (32 visits total). and meet with the study physician for medical management.	The therapist was a masters level trained counselor. The therapist was trained and supervised by a lead therapist experienced in CBT for drug dependent patients. A CBT manual was followed and sessions were audio-taped and reviewed to ensure therapist fidelity. Contingency management technician delivered the intervention. Contingency management booster training sessions ensured fidelity to the pro…	Yes	Group 4	Buprenorphine + No Additional Treatment	Counselling	Limited counseling as typically provided in private office-based practice settings was provided at weekly MM sessions by study physicians. An MM checklist was used to confirm that physicians addressed each component of the visit such as reviewing the UA result, medication dosage, and adherence to the dosing schedule.	Individual	In person	Community	NR	NR
Gu, Jing, Lau, Joseph T. F., Xu, Huifang, Zhong, Ying, Hao, Yuantao, Zhao, Yuteng, Fan, Lirui, and Ling, Wenhua. A randomized controlled trial to evaluate the relative efficacy of the addition of a psycho-social intervention to standard-of-care services in reducing attrition and improving attendance among first-time users of methadone maintenance treatment in China. #journal#. 2013 17(6), #Pages#.	Group 1	Methadone + Standard of Care	OAT Only	"Participants of the Control Group received only the standard of care services of the methadone maintenance clinic (MMT). The clinicians of the MMT clinic introduced the MMT service to the participants only during their first visit to the clinic. The contents of the introduction included basic knowledge about MMT and regulations to be observed during the course treatment. The session usually took…	Individual	In person	Community	One time contact on start of MMT 5-15 minutes in length.	NR - Clinicans of MMT clinc.	Group 2	Methadone + Psycho-social Intervention	Counselling	The first phrase lasted for 1 month. It consisted of five face-to-face individual-based sessions and one family based counseling session. The first two sessions were spent to establish rapport and to assess the participants’ needs. The other sessions were used to rectify MMT-related misconceptions and to form positive and realistic outcome expectations with regard to the MMT. The participants mad…	Individual + Family	In person	Community	20 sessions total (17 individual-based sessions and three family-based sessions), originally delivered every week then moved to every other week, 30 minutes in duration.	"The three social workers possessed a university degree in social work and had worked with drug users for at least 6 months. They received intensive training to prepare for the study, including participating in two training courses on MMT and MMT-related counseling services which were organized by the national CDC and the provincial CDC. They made site visits to three MMT in cities in mainland Ch…	No	NA	NA	NA	NA						No	NA	NA	NA	NA
Moore, Brent A., Fazzino, Tera, Barry, Declan T., Fiellin, David A., Cutter, Christopher J., Schottenfeld, Richard S., and Ball, Samuel A.. The Recovery Line: A pilot trial of automated, telephone-based treatment for continued drug use in methadone maintenance. #journal#. 2013 45(1), #Pages#.	Group 1	Methadone + Interactive Voice Response system ("the Recovery Line")	Therapist Guided Online CBT	RL: The RL+ TAU condition involved a Therapeutic Interactive Voice Response (TIVR) orientation session, 4 weeks of 24-hour access to the system, a patient notebook with summary Recovery Line information, and a weekly reminder from staff to use the system. A technical assistance line for system problems was available from 8:30 to 4:30, Monday–Friday and was staffed by the study research assistant.…	Individual	Online	Participants own environment (e.g., home) or research centre	24-hour access to the Recovery line for 28 days. All modules were designed to be brief (less than 15 minutes). Participants also received treatment as usual.	NR- The core structure of the system was based on cognitive behavioral therapy from the NIDA-published manual for cocaine dependence (Carroll, 1998) and our prior work with CBT for opioid dependent patients in buprenorphine/naloxone treatment (Moore et al., 2012)	Group 2	Methadone +Treatment as Usual	Standard Care	One individual session per month and encouragement to attend open access groups (with 10 or more typically available Monday– Friday) covering a range of topics, including introduction to methadone, weekend planning, overdose planning, and spirituality. These are the services provided in the standard care comparison condition.	Individual+group	In person	Community	1 session, monthly, encouragement to attend group therapy offerred daily at the clinic.	NR	No	NA	NA	NA	NA						No	NA	NA	NA	NA
Fiellin, David A., Barry, Declan T., Sullivan, Lynn E., Cutter, Christopher J., Moore, Brent A., O'Connor, Patrick G., and Schottenfeld, Richard S.. A randomized trial of cognitive behavioral therapy in primary care-based buprenorphine. #journal#. 2013 126(1), #Pages#.	Group 1	Suboxone (buprenorphine/naloxone) + Physician Management	Counselling	During physician management, the physician followed a structured note that reviewed the patient’s recent drug use; provided brief advice on how to achieve or maintain abstinence; supported efforts to reduce drug use or remain abstinent; reviewed medical and psychiatric symptoms; assessed social, work, and legal function; discussed weekly urine toxicology results; and reviewed attendance at self-h…	Individual	In person	Community	8 physician management sessions, 15- to 20-minutes in length, delivred weekly for the first 2 weeks, every 2 weeks for the next 4 weeks, and then monthly.	Internal medicine physicians provided management.The physician followed a structured note of what to review each session.	Group 2	Suboxone (buprenorphine/naloxone) + Physician Management + Cognitive Behavioural Therapy	Counselling + Cognitive Behavioural Therapy	CBT: The main components of counseling focused on performing a functional analysis of behavior, promoting behavioral activation, identifying and coping with drug cravings, enhancing drugrefusal skills, enhancing decision-making about high-risk situations, and improving problem-solving skills. Physician Management: During physician management, the physician followed a structured note that reviewed…	Individual	In person	Community	Up to 12 sessions, delivered weekly for the first 12 weeks of treatment, 50-minutes in length. Participants also received treatment as usual.	CBT was provided by masters-and doctoral-level clinicians who were trained to competence using a manual adapted from the use of cognitive behavioral therapy for cocaine dependence.14 To ensure fidelity, therapists completed adherence ratings as part of a structured clinical note for each cognitive behavioral therapy session, all sessions were audio-or videotaped, and clinicians underwent weekly s…	No	NA	NA	NA	NA						No	NA	NA	NA	NA
Tetrault, Jeanette M., Moore, Brent A., Barry, Declan T., O'Connor, Patrick G., Schottenfeld, Richard, Fiellin, David A., and Fiellin, Lynn E.. Brief versus extended counseling along with buprenorphine/naloxone for HIV-infected opioid dependent patients. #journal#. 2012 43(4), #Pages#.	Group 1	Buprenorphine/nalaxone+ Physician Management	Counselling	Counselling + Enhanced Medical Manaagement	Counselling	Counselling + Enhanced Medical Manaagement	Community	Counselling + Enhanced Medical Manaagement	Counselling	Counselling + Enhanced Medical Manaagement	Counselling	Counselling + Enhanced Medical Manaagement	The EMM: intervention was a manual-guided counseling intervention lasting up to 45-minutes per session and delivered by a nurse. The EMM component provided drug counseling and medication adherence management focusing on ARV adherence. The adherence management component was adapted from an ARV medication management strategy previously described by Sorensen et al. (1998). PM: PM was a medically-foc…	Individual	In person	Community	12 sessions, delivered weekly, approximately 45-minutes in length. Participants in this intervention also attended physician management (treatment as usual).	Nurse delivered counseling sessions. Sessions were guided by a manual and were audio-taped, unless the patient refused to consent to audio-taping. To ensure fidelity, nurses underwent weekly supervision by a clinical psychologist. During supervision, the psychologist and nurses reviewed session tapes and identified and addressed nurse performance strengths and problems, and reviewed intervention …	No	NA	NA	NA	NA						No	NA	NA	NA	NA
Tuten, Michelle, Svikis, Dace S., Keyser-Marcus, Lori, O'Grady, Kevin E., and Jones, Hendree E.. Lessons learned from a randomized trial of fixed and escalating contingency management schedules in opioid-dependent pregnant women. #journal#. 2012 38(4), #Pages#.	Group 1	Methadone+Escalating Reinforcement Condition	(Escalating) Contingency Management	Participants were eligible to earn a $7.50 voucher for the first opioid-negative and cocaine-negative urine sample submitted. The value of the voucher increased by $1/day on the specimen collection days (Monday, Wednesday, and Friday) until delivery or until the participant reached $42.50 in earnings, after which earnings were capped and remained constant at this amount. If a participant relapsed…	Individual	In person	Community	A total of 38 urine samples over 13 weeks were collected with opportunities to receive vouches if urines were opioid and cocaine negative.	NR	Group 2	Methadone+Fixed Reinforcement Condition	(Fixed) Contingency Management	Participants received a $25 voucher each time they provided a drug-negative urine sample. A participant who remained drug abstinent throughout the incentive period had total potential earnings of $950. These earnings continued until delivery if it occurred after week 13. Either submission of a drug-positive sample or a missed urine sample precluded voucher earnings for that day, but earnings resu…	Individual	In person	Community	A total of 38 urine samples over 13 weeks were collected with opportunities to receive vouches if urines were opioid and cocaine negative.	NR	Yes	Group 3	Methadone+Attendance Control Condition	OAT Only	To ensure that participants in all conditions received vouchers in equal amounts and temporal distribution, the voucher schedule of each participant randomized to either the escalating or the fixed conditions was linked to the schedule of an attendance control participant. Each time a participant in the escalating or the fixed reinforcement condition received a voucher, her yoked attendance contr…	Individual	In person	Community	A total of 38 urine samples over 13 weeks were collected with opportunities to receive vouches if urines were opioid and cocaine negative.	NR	No	NA	NA	NA	NA
Kelly, Sharon M., Schwartz, Robert P., O'Grady, Kevin E., Gandhi, Devang, and Jaffe, Jerome H.. Impact of methadone with versus without drug abuse counseling on HIV risk: 4- and 12-month findings from a clinical trial. #journal#. 2012 6(2), #Pages#.	Group 1	Methadone (Interim)	OAT Only	Consisted of up to 120 days of administered methadone with only emergency counseling available (e.g., for suicidal ideation). During IM, participants could request changes in their methadone dose, but were ineligible to earn take-home doses. The mean dose for IM participants was 79.4 mg (SD=18.5) at 4 months and 91.8 mg (SD=21.3) at 12 months. IM participants were required to provide at least thr…	Individual	In person	Community	NR	NR	Group 2	Methadone (Standard)	Counselling + Contingency Management	Consisted of administered methadone and the standard level of counseling. Patients at one site were expected to attend weekly individual counseling for the first 30–60 days, then bi-weekly or monthly as needed. Groups were voluntary, though mandatory for patients still using drugs after six months of treatment. At the other site, patients were expected to attend weekly individual or group counsel…	Individual+group	In person	Community	Two sites: Site 1: Weekly individual counselling for the first 30-60 days, then every other month or monthly as needed. Group therapy was voluntary though mandatory for patients still using drugs after six months of treatment. Site 2: Weekly therapy or group therapy counselling for the first 90 days, then at least monthly. This site also had 5 orientation sessions.	Counselors provided therapy.	Yes	Group 3	Methadone (restored)	Counselling + Contingency Management	Consisted of administered methadone and drug abuse counseling provided by a counselor (chosen by the Clinic Director at that site) whose caseload for the purposes of the study did not exceed 25 patients. The RM counselor was instructed to meet with participants as frequently as they requested and/or as deemed necessary by the counselor. RM was available at only one of the sites because of constra…	Individual	In person	Community	Counselors met with patients as frequently as requested and/or as deemed necessary by the counsellor.	Counselors provided therapy.	No	NA	NA	NA	NA
Miotto, Karen, Hillhouse, Maureen, Donovick, Roger, Cunningham-Rathner, Jerry, Charuvastra, Charlie, Torrington, Matthew, Esagoff, Asher E., and Ling, Walter. Comparison of buprenorphine treatment for opioid dependence in 3 settings. #journal#. 2012 6(1), #Pages#.	Group 1	Buprenorphine (Suboxone) + Opioid Treatment Program	Counselling	Included individual, one-on-one counseling sessions that emphasized practical aspects of recovery and coping with environmental stressors that may elicit craving and induce relapse to drug use. Individual appointment times were restricted to the hours between 6 and 10 a.m.	Individual	In person	Community	6 sessions were offered weekly (for the first 6 weeks), and approximately 10 sessions were offered on a monthly for the remaining time in the study.	The OTP delivered a certified drug and alcohol counselor.	Group 2	Buprenorphine (Suboxone) +Primary Care Setting	Counselling	A primary care setting (PCS), in which a physician provided supportive and educational counseling about drug abuse and recovery. Flexible appointment times were available during the day.	Individual	In person	Community	6 sessions were offered weekly (for the first 6 weeks), and approximately 10 sessions were offered on a monthly for the remaining time in the study.	PCS was delivered by a physician.	Yes	Group 3	Buprenorphine (Suboxone) + Manualized Matrix Recovery-Relapse Prevention Model	Cognitive Behavioural Thearpy	A behaviorally-oriented psychosocial treatment (MMM) using the manualized Matrix Recovery-Relapse Prevention Model. The behaviorally-oriented psychosocial treatment (MMM) included weekly cognitive behavioral groups conducted by a master’s level clinician for the duration of the subjects’ participation. Participants were encouraged to attend the weekly counseling groups but these were not mandator…	Group	In person	Community	52 group sessions, offered weekly.	Cognitive behavioral groups were conducted by a master’s level clinician. Used the manualized Matrix Recovery-Relapse Prevention Model.	No	NA	NA	NA	NA
Schwartz, Robert P., Kelly, Sharon M., O'Grady, Kevin E., Gandhi, Devang, and Jaffe, Jerome H.. Randomized trial of standard methadone treatment compared to initiating methadone without counseling: 12-month findings. #journal#. 2012 107(5), #Pages#.	Group 1	Methadone (Interim)	OAT Only	IM consisted of methadone administered under direct observation seven days per week (no take home doses were permitted) for up to 120 days while awaiting an opening of a subsidized SM slot, a minimum of three drug tests, and emergency counseling only to deal with crises (i.e., no regularly scheduled counseling). Nearly all (94.5%) IM participants received IM for at least 110 days	Individual	In person	Community	NR	NR	Group 2	Methadone (Standard)	Counselling + Contingency Management	SM treatment was provided by the participating clinics following their usual procedures. Therefore participants were able to earn take-home doses after a period of time demonstrating progress in treatment, such as negative drug tests and required attendance at scheduled counseling appointments. The counselor developed an individualized treatment plan for each patient, regularly scheduled required…	Individual	In person	Community	NR - discussion states: one therapy session every other week.	Counselors provided individualized therapy.	Yes	NA	Methadone (restored)	Counselling + Contingency Management	RM was available to randomly assigned participants at only one of the sites through the support of a local foundation. This condition offered all of the services of SM delivered by a counselor with no more than half the usual MTP caseload (i.e., not more than 25 patients at once)	Individual	In person	Community	NR - discussion states: one therapy session every other week.	Counselors provided individualized therapy.	No	NA	NA	NA	NA
Hser, Yih Ing, Li, Jianhua, Jiang, Haifeng, Zhang, Ruimin, Du, Jiang, Zhang, Congbin, Zhang, Bo, Evans, Elizabeth, Wu, Fei, Chang, Yen Jung, Peng, Chinyi, Huang, David, Stitzer, Maxine L., Roll, John, and Zhao, Min. Effects of a randomized contingency management intervention on opiate abstinence and retention in methadone maintenance treatment in China. #journal#. 2011 106(10), #Pages#.	Group 1	Methadone+Usual Care	OAT Only	Those assigned to usual care received standard MMT procedures for 12 weeks. Usual Care MMT included a physical exam, weekly urine testing for opiates, and daily methadone ingestion under supervision (after initial dosage adjustment and stabilization). No counseling sessions were offered, except that in Shanghai social workers maintained contact with patients outside MMT.	Individual	In person	Community	Weekly urine tests and daily supervision of methadone ingestion.	Social workers maintained contact with patients outside MMT.	Group 2	Methadone+Usual Care with Incentives	Contingency Management	In addition to usual care services, the Motivational Incentives group was given the opportunity to receive tangible incentives contingent on targeted behaviors. Incentives were provided for 2 target behaviors on 2 independent reinforcement “tracks:” (1) methadone ingestion observed, (2) submission of drug-negative urine specimens. When a participant tested negative for opiates or had visited the …	Individual	In person	Community	NR	Contingency Management was delivered by the clinical staff (methadone prescribers or nurses).	No	NA	NA	NA	NA						No	NA	NA	NA	NA
Chawarski, M. C., Zhou, W., and Schottenfeld, R. S.. Behavioral drug and HIV risk reduction counseling (BDRC) in MMT programs in Wuhan, China: a pilot randomized clinical trial. #journal#. 2011 115(3), #Pages#.	Group 1	Methadone Maintenance Treatment Only	OAT Only	All study participants received methadone doses from their MMT programs, following the standard dosing protocols in the MMT programs in Wuhan. The average daily dose of methadone was 45 mg; the dose of methadone did not differ between the randomization groups, and all doses were dispensed at the clinics under the direct observation of the clinic staff.	Individual	In person	Community	MMT patients were able to schedule brief visits with a physician, nurse, or a counselor on an "as needed" basis to address concerns or a crisis.	Physician, nurse, or counselor.	Group 2	Methadone+ Behavioural Drug and HIV Risk Reduction Counseling	Enhanced Medical Management	Participants assigned to MMT + BDRC also received weekly, manual-guided BDRC. BDRC provides education about heroin addiction and MMT and is directive and prescriptive about behavioral changes that facilitate abstinence and long-term recovery. BDRC counselors use short-term behavioral contracts aimed at improving treatment adherence and helping patients to make initial lifestyle changes, including…	Individual	In person	Community	12 sessions, weekly, 45-60 minutes in length.	BDRC was provided by four nurse counselors, all with minimal prior drug counseling experience. All four nurses who initiated training completed training in BDRC (consisting of several didactic workshops, case conferences and treating two closely supervised BDRC practice cases). During the study, the fidelity of counseling and counselors’ adherence to the manual was monitored via regular group sup…	No	NA	NA	NA	NA						No	NA	NA	NA	NA
Karow, A., Reimer, J., Schafer, I., Krausz, M., Haasen, C., and Verthein, U.. Quality of life under maintenance treatment with heroin versus methadone in patients with opioid dependence. #journal#. 2010 112(3), #Pages#.	Group 1	Heroin+Case Management + Motivational Interviewing	Motivational Interviewing	NR - The type of psychosocial care was conceived to be similar with respect to average intensity of contact, yet with more individual flexibility in the CM group than the more standardized psychosocial care in the PSE group.	Individual	In person	Community	NR	NR	Group 2	Heroin+ Psychoeducation + Drug Counselling	Education + Counselling	NR - The type of psychosocial care was conceived to be similar with respect to average intensity of contact, yet with more individual flexibility in the CM group than the more standardized psychosocial care in the PSE group.	Individual	In person	Community	NR	NR	Yes	Group 3	Methadone+Case Management + Motivational Interviewing	Motivational Interviewing	NR - The type of psychosocial care was conceived to be similar with respect to average intensity of contact, yet with more individual flexibility in the CM group than the more standardized psychosocial care in the PSE group.	Individual	In person	Community	NR	NR	Yes	Group 4	Methadone+ Psychoeducation + Drug Counselling	Education + Counselling	NR- The type of psychosocial care was conceived to be similar with respect to average intensity of contact, yet with more individual flexibility in the CM group than the more standardized psychosocial care in the PSE group.	Individual	In person	Community	NR	NR
Czuchry, Michael, Newbern-McFarland, Dianna, and Dansereau, Donald F.. Visual representation tools for improving addiction treatment outcomes. #journal#. 2009 41(2), #Pages#.	Group 1	Methadone+Standard Treatment	Counselling	In this study participants were randomly assigned to receive either standard methadone treatment "as usual." Participants received daily methadone administration and monitoring of illegal drug use through unannounced monthly urine collections and urinalyses. Treatment services also included weekly individual counseling sessions for everyone.	Individual	In person	Community	52 sessions, weekly.	Five counselors participated in this study, two male and three female; three were Hispanic and two were White; three had bachelor's degrees, and two had graduate degrees. On average, the counselors were 45 years of age, with 13 years of on-the-job experience, 12.6 years of drug abuse counseling experience, 6.4 years of methadoneclinic experience, and 4.8 years in their current jobs. Two counselor…	Group 2	Standard Treatment+Free Mapping	Node-link Mapping+Counselling	Node-link mapping (NLM) is a general purpose graphic representation tool that was developed to facilitate progress through the stages of client change by improving counselor-client communications. The goal has been to reduce cognitive and emotional barriers occurring with the exclusive use of typical language by providing a shared visual display that links together important ideas, emotions, and …	Individual	In person		52 sessions, weekly. Each counselor completed a sessions record after the session to ensure mapping was used appropriately	Five counselors participated in this study, two male and three female; three were Hispanic and two were White; three had bachelor's degrees, and two had graduate degrees. On average, the counselors were 45 years of age, with 13 years of on-the-job experience, 12.6 years of drug abuse counseling experience, 6.4 years of methadoneclinic experience, and 4.8 years in their current jobs. Two counselor…	Yes	Group 3	Standard Treatment+Free Plus Guide Mapping	Node-link Mapping + Free Map Guides	NLM research has been primarily focused on free mapping, where the counselor and client(s) cooperatively construct a node-link display over the course of a counseling session (see Figure I for an example). Typically a marker board or large sheet of paper is used to provide a shared visualization. The counselor (or sometimes client) does the drawing as the conversation proceeds. The resulting disp…	Individual	In person	Community	52 sessions, weekly. Each counselor completed a sessions record after the session to ensure mapping was used appropriately	Five counselors participated in this study, two male and three female; three were Hispanic and two were White; three had bachelor's degrees, and two had graduate degrees. On average, the counselors were 45 years of age, with 13 years of on-the-job experience, 12.6 years of drug abuse counseling experience, 6.4 years of methadoneclinic experience, and 4.8 years in their current jobs. Two counselor…	No	NA	NA	NA	NA
Chopra, Mohit P., Landes, Reid D., Gatchalian, Kirstin M., Jackson, Lisa C., Buchhalter, August R., Stitzer, Maxine L., Marsch, Lisa A., and Bickel, Warren K.. Buprenorphine medication versus voucher contingencies in promoting abstinence from opioids and cocaine. #journal#. 2009 17(4), #Pages#.	Group 1	Buprenorphine+ Medication Contingencies	Contingency Management+Community Reinforcement Approach	Contingrncy Management:The buprenorphine medication contingencies consisted of two parts. The first part involved alternate day dosing, wherein participants came to the clinic only 3 days a week, and received twice their daily maintenance dose on Mondays and Wednesdays and three times the daily dose on Fridays, if they provided opioid- and cocaine-free urine samples. If a urine sample was positiv…	Individual	In person + online	Community	3 sessions each week, 30 minutes in length, delivered online. Every other week, one session took place in person with a therapist which replaced one of the 3 computerized sessions for that week.	CRA was delivered by therapists and a treatement manual was available for this intervention.	Group 2	Buprenorphine+ Voucher Contingency	Contingency Management+Community Reinforcement Approach	The voucher system involved systematically reinforcing abstinence as indicated by urinalysis results. Staff informed patients of their urinalysis results immediately after testing. Specimens that were negative for opioids (opiates, propoxyphene, or methadone) and cocaine earned points that were recorded on vouchers and given to patients with each point worth $0.25. The first negative specimen was…	Individual	In person + online	Community	3 sessions each week, 30 minutes in length, delivered online. Every other week, one session took place in person with a therapist which replaced one of the 3 computerized sessions for that week.	CRA was delivered by therapists and a treatement manual was available for this intervention.	Yes	Group 3	Standard Care	Counselling	Participants in this group did not receive any of the programmed consequences contingent on urinalysis results. Thus, these participants did not receive voucher points on submission of opioid- and/or cocaine-free urine samples, nor did they receive dose reductions and daily dosing on submission of opioid- and/or cocaine-positive urine samples. Participants in this condition continued to receive t…	Individual	In person		Participants received standard methadone-style counseling sessions once a week throughout the period of the trial.		No	NA	NA	NA	NA
Epstein, David H., Schmittner, John, Umbricht, Annie, Schroeder, Jennifer R., Moolchan, Eric T., and Preston, Kenzie L.. Promoting abstinence from cocaine and heroin with a methadone dose increase and a novel contingency. #journal#. 2009 101(1-2), #Pages#.	Group 1	Methadone+ Noncontingent Vouchers	Counselling	All participants received daily methadone and weekly individual counseling for 25 weeks. For individual-counseling sessions, counselors completed a semistructured psychosocial assessment and treatment plan for each participant. In each of the three CM conditions, participants had the opportunity to receive vouchers exchangeable for goods and services (such as bus passes, clothing, or bill payment…	Individual	In person	Community	25 therapy sessions, weekly.	For individual-counseling sessions, counselors completed a semistructured psychosocial assessment and treatment plan for each participant	Group 2	Methadone+ Contingent on Cocaine -Negative urines	Contingency Management	All participants received daily methadone and weekly individual counseling for 25 weeks. For individual-counseling sessions, counselors completed a semistructured psychosocial assessment and treatment plan for each participant. In each of the three CM conditions, participants had the opportunity to receive vouchers exchangeable for goods and services (such as bus passes, clothing, or bill payment…	Individual	In person	Community	25 therapy sessions, weekly.	For individual-counseling sessions, counselors completed a semistructured psychosocial assessment and treatment plan for each participant	Yes	Group 3	Methadone+ "Split"	Contingency Management	All participants received daily methadone and weekly individual counseling for 25 weeks. For individual-counseling sessions, counselors completed a semistructured psychosocial assessment and treatment plan for each participant. In each of the three CM conditions, participants had the opportunity to receive vouchers exchangeable for goods and services (such as bus passes, clothing, or bill payment…	Individual	In person	Community	25 therapy sessions, weekly.	For individual-counseling sessions, counselors completed a semistructured psychosocial assessment and treatment plan for each participant	No	NA	NA	NA	NA
Bickel, Warren K., Marsch, Lisa A., Buchhalter, August R., and Badger, Gary J.. Computerized behavior therapy for opioid-dependent outpatients: a randomized controlled trial. #journal#. 2008 16(2), #Pages#.	Group 1	Buprenorphine + Therapist Community Reinforcement+Vouchers	Community Reinforcement + Contingency Management	Participants in this condition received behavioral treatment based on CRA plus voucher-based contingency management (Budney & Higgins, 1998), with modifications as appropriate for an opioid-dependent patient population (e.g., detoxification training). Therapist-delivered CRA and voucher based contingency management treatment was administered throughout the 23-week maintenance treatment phase. Dur…	Individual	In person	Research Clinic	36 session, 30 minutes in length, delivered 3 times per week; followed by one 30-minute and two 20-minute sessions per week for 11 weeks.	Counselors followed a manualized set of guidelines regarding the core content and philosophy associated with the delivery of standard therapy. A research staff member delivered paper copies of vouchers to participants each day they provided a negative urine sample.	Group 2	Buprenorphine + Computer-Assisted Community Reinforcement + Vouchers	Community Reinforcement + Contingency Management	Participants in this condition received the CRA plus vouchers intervention delivered via an interactive, self-directed computer-based program throughout the 23-week maintenance phase. The computer-assisted CRA and therapist-delivered CRA treatments were identical with respect to CRA frequency, duration, topics, Functional Analysis and Self-Management Planning completion, and voucher schedule, exc…	Individual	In person + Online	Research Clinic	The computer assisted treatments were identical to the in person with respect to frequency, duration and topics. Additionally, every other week participants met with therapist for ~30 minutes for a brief check- up.	Counselors followed a manualized set of guidelines regarding the core content and philosophy associated with the delivery of standard therapy. A research staff member delivered paper copies of vouchers to participants each day they provided a negative urine sample.	Yes	Group 3	Standard Treatment	Counselling	Standard counseling treatment, the treatment most methadone maintenance programs use, has been described fully and implemented successfully in a previously reported study (Bickel et al., 1997). In this study, throughout the 23-week maintenance treatment phase, standard counseling treatment was implemented in one 37-min individual counseling session per week (based on the average duration of sessi…	Individual	In person	Research Clinic	23 session, approximtaely 30 minutes iin legnth, delivered weekly.	Three master’s-level therapists, who averaged 6 years experience with opioid-dependent patients, conducted therapy sessions for all participants. Treatment fidelity was assured using numerous strategies, as described here and elsewhere (Bickel et al., 1997). All therapists were trained rigorously in all therapy procedures. Each therapist was assigned an equivalent number of participants in each c…	No	NA	NA	NA	NA
Chawarski, M. C., Mazlan, M., and Schottenfeld, R. S.. Behavioral drug and HIV risk reduction counseling (BDRC) with abstinence-contingent take-home buprenorphine: a pilot randomized clinical trial. #journal#. 2008 94(1-3), #Pages#.	Group 1	Buprenorphine+Standard Services	Counselling	In PM, the physician evaluated medication adherence, medication efficacy, and potential medication adverse effects; reviewed urine toxicology results; and provided brief advice on how to become or remain abstinent.	Individual	In person	Community	12 sessions, delivered weekly, the first visit lasted approximately 45 minutes, followed by 10–12 minute sessions the remaining 11 weeks.	PM was delivered by a single general practitioner with 3 years of experience in treating patients with substance use disorders.	Group 2	Buprenorphine+Enhanced Services	Counselling+Enhanced Medical Management	Participants assigned to Enhanced Services also received weekly, manual guided (behavioral drug and HIV risk reduction counseling) BDRC in individual sessions lasting 45–60 min. Designed to be delivered by available nursing personnel in medical offices, BDRC is educational, directive, and prescriptive and uses short-term behavioral contracts aimed at improving treatment adherence and getting pati…	Individual	In person	Community	EMM: 2 sessions, delivered weekly, 45-60 minutes in length. PM: 12 sessions, delivered weekly, the first visit lasted approximately 45 minutes, followed by 10–12 minute sessions the remaining 11 weeks.	BDRC was delivered by BDRC was provided by three nurse counselors, all with several years of drug counseling experience in an earlier clinical trial and all of whom completed additional training in BDRC consisting of several didactic workshops, case conferences, and three or more closely supervised BDRC practice cases.. The fidelity of counseling and counselors’ adherence to the manual was monito…	No	NA	NA	NA	NA						No	NA	NA	NA	NA
Ghitza, Udi E., Epstein, David H., and Preston, Kenzie L.. Contingency management reduces injection-related HIV risk behaviors in heroin and cocaine using outpatients. #journal#. 2008 33(4), #Pages#.	Group 1	Methadone+Non-Contingent Prizes	Counselling	All participants began methadone maintenance upon enrollment in the study and received, without charge, daily methadone and weekly individual counseling (standard treatment) throughout the study. During counseling, counselors completed a semistructured psychosocial assessment and formulated a treatment plan for each participant. Reduction of substance use was the primary goal. Individual-counseli…	Individual	In person	Research Clinic	25 sessions, delivered weekly.	Counsellors provided individualized therapy sessions.	Group 2	Methadone+Contingency Management	Contingency Management + Counselling	Same standard treatment as other arm Rules for earning draws were modeled after those used by Petry and Martin (2002) and were the same for all contingent-reinforcement groups. Each urine specimen negative for either opiates or cocaine earned one draw; each specimen negative for both drugs earned four draws. Missed specimens counted as positive. Weekly bonus draws were earned if all specimens tha…	Individual	In person	Research Clinic	25 sessions, delivered weekly.	Counsellors provided individualized therapy sessions.	No	NA	NA	NA	NA						No	NA	NA	NA	NA
Ball, Samuel A.. Comparing individual therapies for personality disordered opioid dependent patients. #journal#. 2007 21(3), #Pages#.	Group 1	Methadone+Dual Focus Schema Therapy	Dual Focus Schema Therapy+Counselling	DFST is a structured manual-guided treatment for substance abuse and personality dysfunction using a modified, integrative cognitive-behavioral approach. The first stage (months 1-2) involves an integration of relapse prevention work with an assessment and psychoeducation about schemas and coping styles and their relation to substance abuse and other life problems. Based on a detailed, personalit…	Individual	In person	Community	DFST: Two sessions delivered each week for the first month (8 sessions in the first month), then weekly sessions each month after (25 sessions delivered weekly, for the following 5 months). Drug Counselling: Individual and group counselling offerred one to four times per month.	Six licensed doctoral-level clinical psychologists received separate 3-day trainings by the developers of the treatment models on which the study manuals were based; Jeffrey Young, and Stuart Baker.The author provided additional training on the use of the manuals for patients with dual disorders. Training methods included didactic lectures and discussions, handouts and reading, review of videotap…	Group 2	Methadone+12 Step Facilitation Therapy	12 Step Facilitation Group+Counselling	Participants randomized to this condition received a manual-guided therapy based on NIAAA project match's 12ft, modified for use with patients on methadone maintenance. This treatment emphasizes the disease concept of addiction using a 12-step philosophy and steps as themes for session topics. The therapist's roles are both educator and facilitator (exploring resistance and encouraging attendance…	Individual	In person	Community	DFST: NR. Drug Counselling: Individual and group counselling offerred one to four times per month.	Six licensed doctoral-level clinical psychologists received separate 3-day trainings by the developers of the treatment models on which the study manuals were based - NIAAA Project MATCH's 12FT (Nowinski et al., 1992) modified for use with patients on methadone maintenance.The author provided additional training on the use of the manuals for patients with dual disorders. Training methods included…	No	NA	NA	NA	NA						No	NA	NA	NA	NA
Brooner, Robert K., Kidorf, Michael S., King, Van L., Stoller, Kenneth B., Neufeld, Karin J., and Kolodner, Ken. Comparing adaptive stepped care and monetary-based voucher interventions for opioid dependence. #journal#. 2007 88 Suppl 2(#issue#), #Pages#.	Group 1	Methadone+Motivated Stepped Care	Counselling (stepped care)	MSC is an adaptive stepped care service delivery model that adapts intensity of service delivery to objective indices of treatment performance. Subjects with a partial and poor treatment response (i.e., missed counseling sessions and/or drug-positive urine samples) are advanced to more intensive steps of weekly counseling. These subjects are returned to less intensive weekly counseling schedules …	Individual and group	In person	Community	MSC is a stepwise counseling program. Step 1: one individual session/week (30 minutes in length). Step 2: an additional two counseling sessions/week. Step 3: one additional individual session and an additional 3 group counseling sessions.	Individual drug abuse counseling was provided by the routine counseling staff with a bachelor’s degree in the behavioral sciences.Counselors completed a treatment plan for all subjects during the first 4 weeks of treatment and used cognitive-behavioral and motivational intervention approaches to help reduce drug and alcohol use and manage medical, occupational, and other psychosocial problems. Co…	Group 2	Methadone+Contingent Voucher Incentives	Contingency Management	Subjects assigned to the CVI-only condition were offered a system of voucher reinforcement similar to the one developed by Higgins and colleagues (e.g., Higgins et al., 1991) for cocaine-dependent, and later extended to opioid-dependent patients receiving methadone (e.g., Silverman et al., 1996). Subjects earned vouchers for each drug-negative urine submitted, which increased in value as the numb…	Individual	In person	Community	NA	NA	Yes	Group 3	Methadone+MSC+CVI	Contingency Management (stepped care)	Subjects assigned to this study condition were exposed concurrently to both the MSC and CVI models described above. MSC: is an adaptive stepped care service delivery model that adapts intensity of service delivery to objective indices of treatment performance. Subjects with a partial and poor treatment response (i.e., missed counseling sessions and/or drug-positive urine samples) are advanced to …	Individual and group	In person	Community	MSC is a stepwise counseling program. Step 1: one individual session/week (30 minutes in length). Step 2: an additional two counseling sessions/week. Step 3: one additional individual session and an additional 3 group counseling sessions.	Individual drug abuse counseling was provided by the routine counseling staff with a bachelor’s degree in the behavioral sciences.Counselors completed a treatment plan for all subjects during the first 4 weeks of treatment and used cognitive-behavioral and motivational intervention approaches to help reduce drug and alcohol use and manage medical, occupational, and other psychosocial problems. Co…	Yes	NA	Methadone+ Standard Care	Counselling	SC subjects were scheduled for one individual counseling session per week throughout the study as a control condition that was designed to reflect standard treatment approaches in programs offering methadone. None of the behavioral contingencies on attendance and drug use that are described in the MSC approach were used in this condition.	Individual	In Person	Community	Individual sessions provided weekly, 20-40 minutes in length.	Individual drug abuse counseling was provided by the routine counseling staff with a bachelor’s degree in the behavioral sciences.Counselors completed a treatment plan for all subjects during the first 4 weeks of treatment and used cognitive-behavioral and motivational intervention approaches to help reduce drug and alcohol use and manage medical, occupational, and other psychosocial problems. Co…
Sullivan, Lynn E., Barry, Declan, Moore, Brent A., Chawarski, Marek C., Tetrault, Jeanette M., Pantalon, Michael V., O'Connor, Patrick G., Schottenfeld, Richard S., and Fiellin, David A.. A trial of integrated buprenorphine/naloxone and HIV clinical care. #journal#. 2006 43 Suppl 4(#issue#), #Pages#.	Group 1	Buprenorphine/naloxone+ Physician Management	Counselling	All patients received physician management (PM), which is a brief (15 min/session), manual-guided, medically focused treatment. PM was provided by a study physician, who was certified in addiction medicine and experienced in HIV care, at each patient’s biweekly visit. In PM, the physician reviewed and monitored the patient’s drug use, symptoms, and progress.	Individual	In person	Community	6 sessions, delivered every other week, 15 minutes in length.	Study physician who was certified in addiction medicine and experienced in HIV care. PM has been adapted from the Standard Medical Management manual (D. A. Fiellin, M. V. Pantalon, L. Gordon, R. S. Schottenfeld, and P. G. O’Connor, unpublished manual) used in our previous study of primary care maintenance treatment [18].	Group 2	Buprenorphine/Naloxone + PM and Nurse-Administered Drug Counseling and Adherence Management	Counselling + Enhanced Medical Manaagement	Half of the patients received PM plus manual-guided drug counseling (DC) (duration, 30 min) along with adherence management (AM) (duration, 15 min). DC is manual-guided advice and counseling that follows the general outline for PM but provides additional information and the opportunity to review 12 addiction-specific topic areas (e.g., triggers, relationships, and craving) that are not systematic…	Individual	In person	Community	PM: 6 sessions, delivered every other week, 15 minutes in length. Manual-guided drug counseling: 12 sessions, delivered weekly, 30 minutes in length, and adherence management: 12 sessions, delivered weekly, 15 minutes in length.	Study physician who was certified in addiction medicine and experienced in HIV care. DC/AM was provided on a weekly basis by trained and supervised nursing staff. Weekly review of the nurse counseling issues with the supervising physician and a doctorate-level clinical psychologist was provided. Adherence to the PM and DC/AM manuals and competence/performance of the nurse counselors were assessed…	No	NA	NA	NA	NA						No	NA	NA	NA	NA
Fiellin, David A., Pantalon, Michael V., Chawarski, Marek C., Moore, Brent A., Sullivan, Lynn E., O'Connor, Patrick G., and Schottenfeld, Richard S.. Counseling plus buprenorphine-naloxone maintenance therapy for opioid dependence. #journal#. 2006 355(4), #Pages#.	Group 1	Buprenorphine/Naloxone + Standard Medical Management+Once Weekly Medication	Counselling	Each session of standard medical management was scheduled to last 20 minutes and involved a counseling approach with demonstrated efficacy.10,13,17 The sessions covered recent drug use or efforts to achieve or maintain abstinence, attendance in self-help groups, support for efforts to reduce drug use or remain abstinent, advice for the achievement or maintenance of abstinence, and the results of …	Individual	In person	Primary Care Hospital	24 sessions, delivered weekly, 20 minutes in length. 6 sessions delivered monthly, 20 minutes in length.	Trained primary care nurses, with no previous experience treating addiction and limited concurrent responsibilities, provided weekly manual-guided standard or enhanced medical management to individual patients. Physicians provided monthly sessions. To assess counseling fidelity, all sessions were audiotaped [...]. Approximately 16 percent of the audiotapes (337 of 2139) were randomly selected, ac…	Group 2	Buprenorphine/Naloxone+ Standard Medical Management + Thrice Weekly Medication	Counselling	Buprenorphine–naloxone was dispensed by nurses either once weekly or thrice weekly (on Monday, Wednesday, and Friday), according to treatment group. Trained primary care nurses, with no previous experience treating addiction and limited concurrent responsibilities, provided weekly manual-guided standard or enhanced medical management to individual patients. Each session of standard medical manage…	Individual	In person	Primary Care Hospital	24 sessions, delivered weekly, 20 minutes in length. 6 sessions delivered monthly, 20 minutes in length.	Trained primary care nurses, with no previous experience treating addiction and limited concurrent responsibilities, provided weekly manual-guided standard or enhanced medical management to individual patients. Physicians provided monthly sessions. To assess counseling fidelity, all sessions were audiotaped [...]. Approximately 16 percent of the audiotapes (337 of 2139) were randomly selected, ac…	Yes	Group 3	Buprenorphine/Naloxone+ Enhanced Medical Management+Thrice-Weekly Medication	Counselling+Enhanced Medical Management	Buprenorphine–naloxone was dispensed by nurses either once weekly or thrice weekly (on Monday, Wednesday, and Friday), according to treatment group. Trained primary care nurses, with no previous experience treating addiction and limited concurrent responsibilities, provided weekly manual-guided standard or enhanced medical management to individual patients. Each session of enhanced medical manage…	Individual	In person	Primary Care Hospital	24 sessions, delivered weekly, 45 minutes in length; 6 sessions delivered monthly, 20 minutes in length.	Trained primary care nurses, with no previous experience treating addiction and limited concurrent responsibilities, provided weekly manual-guided standard or enhanced medical management to individual patients. Physicians provided monthly sessions. To assess counseling fidelity, all sessions were audiotaped [...]. Approximately 16 percent of the audiotapes (337 of 2139) were randomly selected, ac…	No	NA	NA	NA	NA
Gross, Anke, Marsch, Lisa A., Badger, Gary J., and Bickel, Warren K.. A comparison between low-magnitude voucher and buprenorphine medication contingencies in promoting abstinence from opioids and cocaine. #journal#. 2006 14(2), #Pages#.	Group 1	Buprenorphine+ Contingent Vouchers	Contingency Management	The voucher system involved systematically reinforcing abstinence, as indicated by urinalysis results. Staff informed patients of their urinalysis results immediately after testing. Specimens that were negative for opioids (opiates, propoxyphene, and methadone) earned points that were recorded on vouchers and given to patients. Each point was worth $0.125. The first negative specimen was worth 29…	Individual	In person	Research Clinic	12 sessions, delivered weekly, 1 hour in length.	Counselors provided treatment based on previously developed therapy for cocaine dependence.	Group 2	Buprenorphine+ Medication Contingency	Contingency Management + Counselling	Participants in the medication contingency group were told that they would receive two half doses on each dosing day. They were told that the first half dose was for attending the clinic and the second was for remaining abstinent from opiates and cocaine. If a participant in the medication contingency condition provided an opiate- and/or cocaine positive urine sample, he or she received only half…	Individual	In person	Research Clinic	12 sessions, delivered weekly, 1 hour in length.	Counselors provided treatment based on previously developed therapy for cocaine dependence.	Yes	Group 3	Buprenorphine+ Standard Treatment Condition	Contingency Management + Counselling	Participants in this group did not receive programmed consequences contingent on urinalysis results. Thus, these participants did not receive voucher points on submission of an opioid- and/or cocaine-free urine sample, nor did they receive dose reductions on submission of an opioid- or cocaine-positive urine sample. Participants in this condition continued to receive thrice-weekly dosing with bup…	Individual	In person	Research Clinic	12 sessions, delivered weekly, 1 hour in length.	Counselors provided treatment based on previously developed therapy for cocaine dependence.	No	NA	NA	NA	NA
Poling, James, Oliveto, Alison, Petry, Nancy, Sofuoglu, Mehmet, Gonsai, Kishorchandra, Gonzalez, Gerardo, Martell, Bridget, and Kosten, Thomas R.. Six-month trial of bupropion with contingency management for cocaine dependence in a methadone-maintained population. #journal#. 2006 63(2), #Pages#.	Group 1	Methadone+Contingency Management Conditions	Contingency Management+Cognitive Behavioural Therapy	Study participants randomized to CM (with or without active bupropion) received vouchers for submitting urine samples negative for both cocaine and opioids. Initially, participants could earn $3 per negative sample. This amount was increased by $1 for each consecutive negative sample to a maximum of $15 per sample ($15 x 3 samples=$45 maximum per week). Any sample positive for opioids or cocaine …	Individual	In person	Community	25 sessions, delivered weekly.	Therapy used materials from the collaborative cocaine psychotherapy study.	Group 2	Methadone+ Voucher Conditions	Cognitive Behavioural Therapy	Participants randomized to VC conditions received $3 in vouchers per sample submitted, regardless of results. The VC participants received an additional $1 per week if they submitted all 3 samples each week (a maximum of $10 per week was possible, for a total of $250 if all 75 samples were submitted throughout the 25-week study). In the VC conditions, weekly goal directed activities were not set …	Individual	In person	Community	25 sessions, delivered weekly.	Therapy used materials from the collaborative cocaine psychotherapy study.	No	NA	NA	NA	NA						No	NA	NA	NA	NA
Scherbaum, N., Kluwig, J., Specka, M., Krause, D., Merget, B., Finkbeiner, T., and Gastpar, M.. Group psychotherapy for opiate addicts in methadone maintenance treatment--a controlled trial. #journal#. 2005 11(4), #Pages#.	Group 1	Methadone + Routine MMT	Counselling	Methadone dosage is individualised and oriented to a sufficient suppression of withdrawal symptoms and heroin craving. An upper limit of methadone dosage is not defined. After 12 weeks of drug-free urine, take-home dosages are possible. According to a written contract, patients are obliged to adhere to treatment rules with defined rewards, e.g. take-home dosages, or loss of privileges, or exclusi…	Individual	In person	University Hospital	At least one individual therapist-patient contact weekly.	MMT is carried out by a multiprofessional team which includes psychiatrists, psychologists and social workers onsite.	Group 2	Methadone + Routine MMT+ Group Psychotherapy	Cognitive Behavioural Therapy	The psychotherapy was aimed at the patient’s understanding of the individual situations predisposing them to use drugs. Dysfunctional cognition in difficult situations was identified, and alternative cognition as well as behaviours were established. The analysis of relapse was emphasised as well as the establishment of strategies to prevent it. If a relapse had already occurred, a constructive be…	Individual+group	In person	University Hospital	CBT: 20 group sessions, delivered weekly, 90 minutes in length. At least one individual therapist-patient contact weekly.	Therapists were two psychologists, specialised in CBT. In each group, a principle therapist was assigned, and the other was the observing therapist. Treatment sessions of the first therapy group were audiotaped, sessions of the three subsequent therapy groups were videotaped for supervision and assessment. Quality of psychotherapy was assessed in weekly sessions with an internal supervisor and mo…	No	NA	NA	NA	NA						No	NA	NA	NA	NA
Oliveto, Alison, Poling, James, Sevarino, Kevin A., Gonsai, Kishorchandra R., McCance-Katz, Elinore F., Stine, Susan M., and Kosten, Thomas R.. Efficacy of dose and contingency management procedures in LAAM-maintained cocaine-dependent patients. #journal#. 2005 79(2), #Pages#.	Group 1	Levo-alpha-acetylmethadol+ Contingency Management	Counselling+Contingency Management	Supervised urines were collected thriceweekly (MWF) prior to being medicated in order to implement the contingency management procedures, which began during week 1 along with weekly group and weekly individual therapy sessions. For the contingency group, urines free from both opioids and cocaine resulted in a voucher worth a monetary value, such that the first urine was worth $3. Each consecutive…	Individual and group	In person	Community	12 individual sessions, delivered weekly; 12 group sessions, delivered weekly.	Weekly group sessions were manual guided, based on an expanded version of the Group Drug Counseling Manual (Mercer et al., 1992).	Group 2	Levo-alpha-acetylmethadol without CM	Counselling	For the yoked group, each patient was yoked to a person in the contingency group, such that the yoked person earned vouchers based on the contingency person’s performance, not their own. Each person in the yoked group was told that they would receive vouchers on a random basis. Feedback concerning urine results was given to patients in both groups at their weekly individual sessions, at which tim…	Individual + Group	In person	Community	12 individual sessions, delivered weekly; 12 group sessions, delivered weekly.	Weekly group sessions were manual guided, based on an expanded version of the Group Drug Counseling Manual (Mercer et al., 1992).	No	NA	NA	NA	NA						No	NA	NA	NA	NA
Schottenfeld, Richard S., Chawarski, Marek C., Pakes, Juliana R., Pantalon, Michael V., Carroll, Kathleen M., and Kosten, Thomas R.. Methadone versus buprenorphine with contingency management or performance feedback for cocaine and opioid dependence. #journal#. 2005 162(2), #Pages#.	Group 1	Methadone/buprenorphine+ Contingency Management	Contingency Management + Community Reinforcement Approach	Subjects assigned to contingency management earned monetary vouchers for each urine sample that tested negative for both illicit opioids and cocaine, beginning the first week of treatment. Research assistants collected urine from subjects thrice weekly, tested them immediately using on-site testing, and gave subjects a slip of paper indicating the results of each test (negative or positive for il…	Individual	In person	Community	36 sessions, twice weekly the first 12 weeks, once weekly for the next 12 weeks.	11 therapists (nine doctoral-level psychologists, one psychiatrist, and one drug counselor with 5+ years of experience. Manual-guided counseling with the community reinforcement approach (64). Therapists received intensive training in community reinforcement approach counseling and weekly individual supervision by a senior therapist with extensive training and experience in behavioral therapy.	Group 2	Methadone/Buprenorphine + Performance Feedback	Community Reinforcement Approach and Standard Care	To control for the interaction between research assistants and subjects and the provision of feedback about urine toxicology results in contingency management, subjects assigned to performance feedback received an informational slip of paper of no monetary value indicating the results of each urine test (negative or positive for opiates and for cocaine). CRA: The community reinforcement approach …	Individual	In person	Community	36 sessions, twice weekly the first 12 weeks, once weekly the next 12 weeks.	11 therapists (nine doctoral-level psychologists, one psychiatrist, and one drug counselor with 5+ years of experience. Manual-guided counseling with the community reinforcement approach (64). Therapists received intensive training in community reinforcement approach counseling and weekly individual supervision by a senior therapist with extensive training and experience in behavioral therapy.	No	NA	NA	NA	NA						No	NA	NA	NA	NA
Silverman, Kenneth, Robles, Elias, Mudric, Timothy, Bigelow, George E., and Stitzer, Maxine L.. A randomized trial of long-term reinforcement of cocaine abstinence in methadone-maintained patients who inject drugs. #journal#. 2004 72(5), #Pages#.	Group 1	Methadone+Usual Care Condition	Counselling	Participants assigned to the usual care control condition continued to receive the standard services they had been receiving during the baseline period, including daily methadone at the dose established during the baseline treatment and weekly individual and group counseling.	Individual and group	In person	Community	Weekly individual and group sessions for 52 weeks.	NR	Group 2	Methadone+ Take-home Only	Counselling + Contingency Management	After the 10-week baseline period, in addition to the standard services, participants in the take-home only and take-home plus voucher groups could earn up to three take-home methadone doses per week for providing urine samples on Monday, Wednesday, and Friday that were negative for cocaine and opiates. When a participant provided three consecutive urine samples that were negative for cocaine and…	Individual and group	In person	Community	Weekly individual and group sessions for 52 weeks.	NA	Yes	Group 3	Methadone+ Take Home Plus voucher	Counselling+Contingency Management(cocaine only)	On Monday, Wednesday, and Friday of each week for 52 weeks, participants in the take-home plus voucher group could earn a monetary voucher for each cocaine-free urine sample that they provided. Vouchers were administered according to a schedule of escalating reinforcement for sustained abstinence (Higgins et al., 1991) in which the monetary value of the vouchers began at $2.50 and then increased …	Individual	In person		NA	NA	No	NA	NA	NA	NA
Kosten, Thomas, Oliveto, Alison, Feingold, Alan, Poling, James, Sevarino, Kevin, McCance-Katz, Elinore, Stine, Susan, Gonzalez, Gerardo, and Gonsai, Kishor. Desipramine and contingency management for cocaine and opiate dependence in buprenorphine maintained patients. #journal#. 2003 70(3), #Pages#.	Group 1	Buprenorphine+Contingency Management	Contingency Management + Cognitive Behavioral Thrapy	Urines were collected under observation on Monday, Wednesday and Friday each week before being medicated in order to implement the CM, which began during week 1 along with once weekly supervised, manual guided cognitive behavioral therapy (Carroll, 1997). For the contingency group, urines free from both cocaine and opiates submitted during weeks 1/12 resulted in a voucher worth a certain monetary…	Individual and group	In person	Community	12 individual sessions, delivered weekly; 12 group sessions, delivered weekly.	Weekly supervised, manual guided cognitive behavioral therapy (Carroll, 1997).	Group 2	Buprenorphine+Non-Contingent Vouchers	Cognitive Behavioral Thrapy+ Counselling	Urines were collected under observation on Monday, Wednesday and Friday each week before being medicated in order to implement the CM, which began during week 1 along with once weekly supervised, manual guided cognitive behavioral therapy (Carroll, 1997). Subjects not assigned to the CM procedure received monetary vouchers (also exchangeable for mutually agreed upon goods and services) according …	Individual and group	In person	Community	12 individual sessions, delivered weekly; 12 group sessions, delivered weekly.	Weekly supervised, manual guided cognitive behavioral therapy (Carroll, 1997).	No	NA	NA	NA	NA						No	NA	NA	NA	NA
Pollack, Mark H., Penava, Susan A., Bolton, Elisa, Worthington, John J., Allen, Gretchen Lanka, Farach, Francisco J. J., and Otto, Michael W.. A novel cognitive-behavioral approach for treatment-resistant drug dependence. #journal#. 2002 23(4), #Pages#.	Group 1	Methadone+Cognitive Behavioural Therapy	Cognitive Behavioral Therapy +Contingency Management	The CBT-IC treatment intervention was delivered in 12 individual weekly sessions and three booster sessions scheduled for 2 weeks, 1 month, and 2 months following completion of the protocol. The CBT-IC treatment combined four primary treatment components: an informational component, exposure to interoceptive (primarily emotional) cues of drug craving with rehearsal of adaptive responses, cognitiv…	Individual	In person	Community	12 individual weekly sessions; 3 additional sessions with one each at 2 weeks, 1 month, and 2 months.	A detailed treatment manual guided application of the treatment protocol.	Group 2	Methadone+ Enhanced Treatment as Usual	Counselling + Contingency Management	To equate for therapist time in the CBT-IC condition, patients randomized to the TAU+ condition received an additional session of counseling for 12 weeks, plus three booster sessions scheduled at the same frequency as the CBT-IC sessions. The content of these therapy sessions was left unstructured, with the only instruction to the therapists being to continue their current strategies of treatment…	Individual	In person	Community	12 individual weekly sessions; 3 additional sessions with one each at 2 weeks, 1 month, and 2 months.	Content unstructured; let therapists continue their current strategies of treatment	No	NA	NA	NA	NA						No	NA	NA	NA	NA
Preston, Kenzie L., Umbricht, Annie, and Epstein, David H.. Abstinence reinforcement maintenance contingency and one-year follow-up. #journal#. 2002 67(2), #Pages#.	Group 1	Methadone+ Contingent Vouchers and Take Home Medication	Contingency Management+ Counselling	Participants assigned to the contingent group received a $10 voucher for each opiate-negative specimen submitted for the three times weekly urine tests. In addition, if participants had two out of three opiate-negative urine specimens during the week, they received a dose of methadone on Saturday to take at home on Sunday. Drug Counselling: Counseling sessions were problem-focused and included bo…	Individual	In person	Community	12 sessions, delivered weekly.	NR	Group 2	Methadone+ Noncontingent Vouchers+Medication	Counselling	Participants assigned to the noncontingent group received vouchers and take-home doses independent of their urine results. Each participant was randomly linked to a participant in the contingent group, independent of intervention group assignment. For each clinic visit numbered from 1 to 36 (three per week for 12 weeks) that the contingent participant earned a voucher or take-home dose for testin…	Individual	In person	Community	12 sessions, delivered weekly.	NR	No	NA	NA	NA	NA						No	NA	NA	NA	NA
Linehan, Marsha M., Dimeff, Linda A., Reynolds, Sarah K., Comtois, Katherine Anne, Welch, Stacy Shaw, Heagerty, Patrick, and Kivlahan, Daniel R.. Dialectical behavior therapy versus comprehensive validation therapy plus 12-step for the treatment of opioid dependent women meeting criteria for borderline personality disorder. #journal#. 2002 67(1), #Pages#.	Group 1	Levomethadyl acetate+ Dialectical Behaviour Therapy	Dialectical Behaviour Therapy	DBT applies directive, problem-oriented techniques that are balanced with supportive techniques, such as reflection, empathy, acceptance and emphasis on the client’s inherent ability to access an internal ‘wise mind.’ In addition, dialectical strategies are employed, including balancing acceptance with change, alternating validation with problem solving and using paradox and metaphor. Individual …	Individual+Group	In person+by phone	Community	Psychosocial interventions were provided for approximately 1 year (48-56 weeks), once per week, for 40-90 minutes. Group skills training was provided weekly, 150 minutes in length. Individual skills coaching was recommended once per week, for 30 minutes. 12-Step (AA/NA/CA) or other support group meetings were recommended. DBT case management was provided as needed. Phone consultation and crisis i…	Two doctoral-level and one masters level behavior therapists delivered DBT. Therapists each had a minimum of 8 months training, and had supervised training clients in their respective modalities prior to seeing their first research client in this study. To promote adherence to treatment manuals, therapists in each condition met weekly with supervisors to discuss case material and review session v…	Group 2	Levomethadyl acetate+ 12-step Comprehensive Validation Therapy	Comprehensive Validation Therapy	In contrast to DBT, individual therapists in CVT/12S were, with the limited exceptions noted below, nondirective. The treatment proscribed use of cognitive behavioral change techniques or any overt suggestion of new behaviors or advice about what to do. The agenda was determined by the client, with the exception that the topic of drug use had to be raised at least once, though no systematic self-…	Individual+group	In person+by phone	Community	Individual CVT 12S was provided for approximately 1 year (48-56 weeks), once per week, for 40-90 minutes. ‘12-and-12’ NA group was provided weekly and was 120 minutes in length. 12-Step sponsor meeting and 12-Step (AA/NA/CA) meetings were recommended. CVT 12S case management was provided as needed. Phone consultation and standard crisis intervention; after-hours use of local crisis line.	Two master’s level therapists with chemical depen- dency certification and 12-step experience delivered CVT /12S. Therapists each had a minimum of 8 months training, and had supervised training clients in their respective modalities prior to seeing their first research client in this study. To promote adherence to treatment manuals, therapists in each condition met weekly with supervisors to disc…	No	NA	NA	NA	NA						No	NA	NA	NA	NA
Petry, Nancy M. and Martin, Bonnie. Low-cost contingency management for treating cocaine- and opioid-abusing methadone patients. #journal#. 2002 70(2), #Pages#.	Group 1	Methadone+Standard Treatment	Contingency Management+Counselling	Treatment consisted of daily methadone doses and monthly individual counseling. In addition, clinic urinalysis testing was conducted on a random basis at least monthly and sent to an outside laboratory for testing using enzyme multiplied immunoassay technique on an Hitachi 717 (Indianapolis, IN).	Individual	In person	Community	3 sessions, delivered monthly.	NR	Group 2	Methadone+ Standard Treatment plus Contingency Management	Counselling	Each time patients in this group provided a urine sample negative for opioids or cocaine, they earned one draw from a bowl. If the sample was negative for both opioids and cocaine, they earned four draws that day. In addition, if they provided samples negative for both opioids and cocaine for a consecutive week, they received bonus draws. For the first full week of abstinence, they earned five bo…	Individual	In Person	Community	2 or 3 days per week to provide a staff-observed urine sample over 12 weeks (contingency). Counselling: 3 sessions, delivered monthly.	NR	No	NA	NA	NA	NA						No	NA	NA	NA	NA
Downey, K. K., Helmus, T. C., and Schuster, C. R.. Treatment of heroin-dependent poly-drug abusers with contingency management and buprenorphine maintenance. #journal#. 2000 8(2), #Pages#.	Group 1	Buprenorphine+Voucher-Based Reinforcement Therapy	Contingency Management + Cognitive Behavioral Thrapy	VBRT participants received a voucher worth S2.50 for the first poly-drug-negative urine sample, and the voucher value for each subsequent consecutive poly-drug-negative urine increased by $1.25. Thus, for a person with continuous abstinence, vouchers earned would be worth $2.50, $3.75, $5.00, and so on. To further increase the likelihood of continuous abstinence, a bonus voucher worth $10.00 was …	Individual + Group	In person	Community	36 opportunities to earn vouchers, three times weekly urine tests. Vouchers were earned contingent upon poly-drug-negative urine samples. 17 weeks, weekly cognitive behavioural substance abuse therapy. 12 sessions, weekly group therapy. Group therapy occured during weeks 6-17.	Counselors were four PhD-level psychologists, one psychiatrist, and four advanced graduate students enrolled in clinical psychol- ogy training programs under the clinical supervision of Karen K. Downey. Weekly individual and group supervisory sessions were held to ensure that treatment was being delivered systematically across therapists. The group therapy manual, adapted from that developed by D…	Group 2	Buprenorphine+Yoked Control Condition	Cognitive Behavioural Therapy	YC participants were linked to a VBRT participant and received vouchers of the same value and frequency as that individual but independent of their own urinalysis results. That is, voucher reinforcement was provided noncontingently to this group to control for the effects of receiving contingent voucher reinforcement. This control procedure has been used in previous research (Silverman, Higgins, …	Individual + Group	In Person	Community	36 opportunities to earn vouchers, three times weekly urine tests. Vouchers were earned non-contingently, participants were yoked to another participant in the VBRT group; 17 weeks, weekly cognitive behavioural substance abuse therapy; 12 sessions total, weekly group therapy. Group therapy occured during weeks 6-17.	Counselors were four PhD-level psychologists, one psychiatrist, and four advanced graduate students enrolled in clinical psychol- ogy training programs under the clinical supervision of Karen K. Downey. W eekly individual and group supervisory sessions were held to ensure that treatment was being delivered systematically across therapists. The group therapy manual, adapted from that developed by …	No	NA	NA	NA	NA						No	NA	NA	NA	NA
Preston, K. L., Umbricht, A., and Epstein, D. H.. Methadone dose increase and abstinence reinforcement for treatment of continued heroin use during methadone maintenance. #journal#. 2000 57(4), #Pages#.	Group 1	Methadone +Contingent Vouchers	Contingency Management+ Counselling	Patients in these 2 groups earned vouchers based on the results of the 3 times weekly urine tests. The value of the vouchers began at 2.50 and increased by $1.50 for each consecutive opiate-negative urine specimen and for every 3 consecutive opiate-negative urine specimens patients earned an additional $10 voucher. A patient who met voucher criteria for 8 consecutive weeks could earn a total of $…	Individual	In person	Community	24 opportunities to earn vouchers, three times weekly. 13 individual counselling sessions, delivered weekly .	NR	Group 2	Methadone+ Dose Increase + Noncontingent Vouchers	Counselling	Dose was stabilized at 50 mg within the first week of treatment and held constant through the 5-week baseline treatment. The dose increase was given as 60 mg on days 1 through 3 and 70 mg on day 4 of the intervention. Dose assignment was blinded to patients and treatment and research staff. Patients in this group received vouchers independent of their urine test results .Each patient was randomly…	Individual	In Person	Community	24 opportunities to earn vouchers, three times weekly. Vouchers were non-contingent.13 individual counselling sessions, delivered weekly .	NR	Yes	Group 3	Methadone+ Contingent Vouchers + Dose Increases	Contingency Management+ Counselling	Patients in these 2 groups earned vouchers based on the results of the 3 times weekly urine tests. The value of the vouchers began at 2.50 and increased by $1.50 for each consecutive opiate-negative urine specimen and for every 3 consecutive opiate-negative urine specimens patients earned an additional $10 voucher. A patient who met voucher criteria for 8 consecutive weeks could earn a total of $…	Individual	In person	Community	24 opportunities to earn vouchers, three times weekly.Vouchers were contingent upon opiate-negative urine samples; 13 weeks, weekly individual counselling.	NR	Yes	Group 4	Methadone + Standard Care	Counselling	All patients received daily methadone treatment and weekly. Reduction of drug use was the primary goal. Counselling sessions were problem focused and included both supportive and motivational techniques. Counselors helped patients develop a functional analysis of their substuce use, identify and avoid high-risk situations, avoid drug-using friends and acquaintances, cope with urges to use, and ex…	Individual	In person	Community	24 opportunities to earn vouchers, three times weekly. Vouchers were non-contingent. 13 individual counselling sessions, delivered weekly .	NR
Catalano, R. F., Gainey, R. R., Fleming, C. B., Haggerty, K. P., and Johnson, N. O.. An experimental intervention with families of substance abusers: one-year follow-up of the focus on families project. #journal#. 1999 94(2), #Pages#.	Group 1	Methadone+Family Training and Home-Based Case Management	Counselling + Skills Based Parental Training	Focus on Families (FOF) combined parent skills training with home- based case management services. The program addressed risk factors for relapse among opiate addicts (Surgeon General, 1988) and risk and protective factors for drug abuse among their children (Hawkins et al., 1992). The project was based on the social development model (Catalano & Hawkins, 1996), which organizes empiri- cal inform…	Group + Individual	In person	Home and Community	33 skills training sessions total, twice weekly, 90 minutes each apart from the initial session which was a 5 hour family retreat. Children attended 12 of the sessions in order to provide families with the opportunity to practice new skills in a controlled environment. Monetary reinforcers were given for session attendance ($3.00 per session) and completion of homework assignments ($2.00 per assi…	Skills Training: Parent trainers, with master’s level training in social work, led sessions using a structured cognitive- affective- behavioral-skills training curriculum developed for the project (Haggerty et al., 1993). The curriculum incorporated motivation, discussion, modeling, guided practice, independent practice and generalization (W. T. Grant Consortium for Social Skills Development, 199…	Group 2	Methadone+ No Supplement Services	Counselling	Medication dispensing and some individual and group counseling.	Individual	In Person	Community	NR	NR	No	NA	NA	NA	NA						No	NA	NA	NA	NA
Chutuape, M. A., Silverman, K., and Stitzer, M.. Contingent reinforcement sustains post-detoxification abstinence from multiple drugs: a preliminary study with methadone patients. #journal#. 1999 54(1), #Pages#.	Group 1	Methadone+ Contingency Management	Contingency Management + Counselling	Patients assigned to the Contingency Management group were eligible to earn take-home methadone doses or US $25 vouchers contingent on drug-free urine samples. These patients were able to select one of the two reinforcers (take-home or voucher) each time they submitted a drug-free urine sample on Monday, Wednesday or Friday, but only one of the two reinforcers was delivered per drug-free urine sa…	Individual + Group	In person	Community	36 opportunities total to earn vouchers or take-home doses, three times weekly. Standard care: 24 counselling sessions (12 group, 12 individual), twice weekly.	Contingency management was delivered by research staff.	Group 2	Methadone+ Standard Care	Counselling	Counselors monitored the patient’s behavior and compliance with clinic rules, and developed an Individual Treatment Plan based on assessment of existing problems. Counseling goals included eliminating drug use, stabilizing a home environment, promoting employment, learning to structure time effectively, and making discharge plans.	Individual + Group	In Person	Community	24 counselling sessions (12 group, 12 individual), twice weekly.	NR	No	NA	NA	NA	NA						No	NA	NA	NA	NA
Avants, S. K., Margolin, A., Sindelar, J. L., Rounsaville, B. J., Schottenfeld, R., Stine, S., Cooney, N. L., Rosenheck, R. A., Li, S. H., and Kosten, T. R.. Day treatment versus enhanced standard methadone services for opioid-dependent patients: a comparison of clinical efficacy and cost. #journal#. 1999 156(1), #Pages#.	Group 1	Methadone+ Day Treatment Program	Counselling	All patients received daily methadone, to a target dose of 85 mg/ day, and case management. Therapists who provided the enhanced standard care and which provided groups in five general areas: 1) substance abuse treatment, 2) physical and emotional health, 3) community development, 4) development of alternative reinforcers, and 5) basic daily living skills. Receipt of the intended level of service…	Group	In person	Community	60 day treatment program sessions total, 5 times per week, 5 hours in length. Patients also received case management.	Master’s-level therapists, manual-guided.	Group 2	Methadone+ Enhanced Standard Care	Counselling+Cognitive Behavioural Therapy	All patients received daily methadone, to a target dose of 85 mg/ day, and case management. Enhanced standard care included 2 hours per week of a manual-guided, cognitive-behavioral group intervention, which used nine of the 27 sessions described in the manual developed by Monti et al. (8), and three additional groups on physical health, vocational skills, and community resources, together with r…	Group	In Person	Community	12 group sessions total, once per week, 2 hours in length. Patients also received case management.	Master's level therapists, used nine of the 27 sessions described in the manual developed by Monti et al.	No	NA	NA	NA	NA						No	NA	NA	NA	NA
O'Connor, P. G., Oliveto, A. H., Shi, J. M., Triffleman, E. G., Carroll, K. M., Kosten, T. R., Rounsaville, B. J., Pakes, J. A., and Schottenfeld, R. S.. A randomized trial of buprenorphine maintenance for heroin dependence in a primary care clinic for substance users versus a methadone clinic. #journal#. 1998 105(2), #Pages#.	Group 1	Buprenorphine+ Primary Care Clinic	Counselling	The initial session (week 1), designed to correspond to a “new patient” visit in primary care, involved the patient meeting the clinician who provided care during the entire course of therapy. The goals of this session were to review the medical and substance abuse history and complications associated with the patient’s substance abuse; to develop a substance abuse treatment plan including the be…	Group + Individual	In person	Primary Care Centre	1 hour intake visit with subsequent 20 minute follow up visits. During the intake visit patients received referrals to group therapy; 12 semistructured group sessions, once per week, 50 minutes in length.	The primary care unit is staffed by primary care physicians (general internists), nurse practitioners, and physician associates. They utilized a manual-guided clinical management protocol developed by Fawcett and colleagues (28) adapted for use in the treatment of drug abuse (25,29). The 50 minute semistructured group sessions were led by a primary care nurse practitioner.	Group 2	Buprenorphine+ Traditional Drug Treatment Program	Cognitive Behavioural Therapy	Patients randomly assigned to buprenorphine maintenance in the drug treatment setting received the standard set of services provided to patients in the clinic including assignment to a substance abuse counselor, medication, urine toxicology, and group therapy sessions. During the initial session (week 1), patients attended an extended intake session with their counselor (2 to 3 hours in length). …	Group + Individual	In Person	Community	12 group therapy sessions, once per week, 60 minutes in length. Patients also underwent a 2-3 hour extended intake session with their counselor; At least 3 sessions of individual therapy, monthly and as needed.	Substance abuse counselors provided group therapy based on a 12-week manual-guided relapse prevention program designed for use in alcoholic patients (30) and modified for metha- done-maintained individuals (31).	No	NA	NA	NA	NA						No	NA	NA	NA	NA
Abbott, P. J., Weller, S. B., Delaney, H. D., and Moore, B. A.. Community reinforcement approach in the treatment of opiate addicts. #journal#. 1998 24(1), #Pages#.	Group 1	Methadone+Standard	Counselling	All interventions were specified in treatment manuals. Standard treatment and specific information on AIDS were provided to all groups. Standard treatment was modified after the Philadelphia Veterans Affairs Medical Center’s methadone counselors’ manual (13, P. J. Abbott, unpublished material, 1991). Elements of this intervention consisted of explicit statements of the program’s rules, comprehens…	Individual	In person	Community	20 sessions, delivered over 8 months.	Standard treatment was modified after the Philadelphia Veterans Affairs Medical Center’s methadone counselors’ manual (13, P. J. Abbott, unpublished material, 1991).	Group 2	Methadone+ Community Reinforcement Approach	Community Reinforcement Approach	The CRA contained a number of behavioral skills sessions intended to reinforce abstinence (R. Meyers unpublished material, 1991). The initial sessions included an explanation of the rationale of CRA and a functional analysis of specific abstinence reinforcers in the patient’s environment and cues to drug use. Positive abstinence reinforcers in all major aspects of the patient’s life were examined…	Individual + Couple	In Person	Community	20 sessions, delivered over 8 months.	Four therapists provided CRA. One had a bachelor’s degree, the others had master’s degrees, and all had over 2 years experience in the treatment of substance use disorders. The CRA contained a number of behavioral skills sessions intended to reinforce abstinence (R. Meyers unpublished material, 1991). An enhanced version of the original reciprocity counseling by Azrin et al. (14) was utilized. Ad…	No	NA	Methadone+CRA with Relapse Prevention	Community Reinforcement Approach	CRA/RP patients received an additional six sessions of RP, for a total of 26 treatment sessions. All patients were seen twice a week for the first two weeks to enhance treatment engagement and retention, and then once a week until they completed treatment. After completion of weekly treatment sessions, patients continued to attend monthly sessions with their counselors. Note: Very few relapse pre…	Individual	In person	Community	20 CRA sessions, 6 RP sessions, delivered over 8 months	All interventions were specified in treatment manuals.	No	NA	NA	NA	NA
Joe, G. W., Dansereau, D. F., Pitre, U., and Simpson, D. D.. Effectiveness of node-link mapping enhanced counseling for opiate addicts: a 12-month posttreatment follow-up. #journal#. 1997 185(5), #Pages#.	Group 1	Methadone+ Mapping Counseling	Node-link Mapping	Approximately half the counselors participating in this project at each site were randomly assigned to the mapping counseling group and the other half to the standard counseling group. Clients, who were randomly assigned at admission to counselors, averaged one and a half 50-minute individual counseling sessions and one 90-minute group session each month. In practice, counselors typically identif…	Individual+Group	In person	Community	Average of one and a half 50-minute individual counseling sessions and one 90-minute group session each month.	All counselors were trained on data collection procedures and attended two specialized counseling workshops covering a variety of topics. During this time, mapping counselors also received manual-based instructions and practice on using node-link mapping (Dansereau et al., 1993a). They learned to integrate this technique with their general counseling style. Periodic visits to treatment programs t…	Group 2	Methadone+Standard Counseling	Counselling	Standard counselors continued to use their own counseling and note-taking techniques without mapping modifications.	Individual+group	In Person	Community	Average of one and a half 50-minute individual counseling sessions and one 90-minute group session each month.	Periodic visits to treatment programs to observe counselors, as well as a regular review of maps drawn during mapping sessions, were used to ensure adherence to therapeutic protocol.	No	NA	NA	NA	NA						No	NA	NA	NA	NA
Iguchi, M. Y., Belding, M. A., Morral, A. R., Lamb, R. J., and Husband, S. D.. Reinforcing operants other than abstinence in drug abuse treatment: an effective alternative for reducing drug use. #journal#. 1997 65(3), #Pages#.	Group 1	Methadone+ Standard group	Counselling	Participants in all three groups received the clinic's standard treatment. STD group participants (n = 35) received no additional intervention. The clinic's standard treatment consisted of regularly scheduled individual counseling sessions, along with a system of privilege levels for determining take-home medication eligibility. Generally, participants who attended scheduled counseling appointmen…	Individual	In person	Community	"Regularly scheduled individual counseling sessions".Participants were expected to participate in weekly, individual, 50-min drug abuse counseling sessions throughout treatment.	Counseling was provided by 4 methadone maintenance counselors with an average of 11 years of methadone treatment experience.	Group 2	Methadone+Vouchers for Negative Urines	Counselling+Contingency Management	Participants in the UA group (n = 27) earned 10 vouchers for each urine specimen testing free of unauthorized substances, up to 30 vouchers per week. Participants who initially failed to submit a drug-free specimen (and, therefore, were failing to have contact with the reinforcer) could also earn a bonus for providing then: first drug-free urine, to provide an additional incentive. Specifically, …	Individual	In Person	Community	"Regularly scheduled individual counseling sessions". "Regularly scheduled individual counseling sessions".Participants were expected to participate in weekly, individual, 50-min drug abuse counseling sessions throughout treatment.	Counseling was provided by 4 methadone maintenance counselors with an average of 11 years of methadone treatment experience.	Yes	Group 3	Methadone+Treatment-Plan-Related Tasks	Counselling+Community Reinforcement Approach	Participants in the TP group (n = 41) earned up to 30 vouchers per week for completing objectively defined and clearly verifiable treatment plan tasks. Each week, counselors met with participants to establish the following week's task (or tasks), and the objective criteria for verifying task completion. Participants were clearly informed that objective evidence of task completion would be require…	Individual	In person	Community	"Regularly scheduled individual counseling sessions". "Regularly scheduled individual counseling sessions".Participants were expected to participate in weekly, individual, 50-min drug abuse counseling sessions throughout treatment.	Counseling was provided by 4 methadone maintenance counselors with an average of 11 years of methadone treatment experience. Counselors were supervised by the project director but were generally free to tailor tasks to suit the needs of individual participants. Tb ensure adherence to the TP intervention, all counselors were supervised in weekly staff meetings, hi which treatment-related behaviora…	No	NA	NA	NA	NA
O'Neill, K., Baker, A., Cooke, M., Collins, E., Heather, N., and Wodak, A.. Evaluation of a cognitive-behavioural intervention for pregnant injecting drug users at risk of HIV infection. #journal#. 1996 91(8), #Pages#.	Group 1	Methadone+CBT relapse prevention intervention	Cognitive Behavioral Therapy + Counselling	Each session focused on the acquisition of different skills aimed at helping prevent relapse to needle sharing and to unsafe sex. In the first session, a motivational interview was conducted with the aim of raising motivation to reduce HIV risk-taking. The second session focused on assisting identifying high-risk situations for sharing needles and unsafe sex. Problem-solving strategies were taugh…	Individual	In person	Community	6 sessions, each lasting about 60±90 minutes.	The therapists were a senior clinical psychologist (AB), a clinical psychologist (KO) and a psy- chologist (MC). All three therapists delivered the intervention. Therapist manuals developed for the project by the senior clinical psychologist were used in both initial training and continuing supervision of the psychologist. Initial training included modelling and role-playing the therapy procedure…	Group 2	Methadone Treatment Alone	Counselling	Both the Intervention and Control group subjects received the counselling and advice about HIV risk-taking behaviours normally available from staff of the methadone maintenance treatment programmes. The Control group subjects did not receive any additional intervention.	Individual	In Person	Community	NR.	The therapists were a senior clinical psychologist (AB), a clinical psychologist (KO) and a psy- chologist (MC). All three therapists delivered the intervention. Therapist manuals developed for the project by the senior clinical psychologist were used in both initial training and continuing supervision of the psychologist. Initial training included modelling and role-playing the therapy procedure…	No	NA	NA	NA	NA						No	NA	NA	NA	NA
Woody, G. E., McLellan, A. T., Luborsky, L., and O'Brien, C. P.. Psychotherapy in community methadone programs: a validation study. #journal#. 1995 152(9), #Pages#.	Group 1	Methadone+Counseling+Supplmental Drug Counseling	Counselling	This treatment has been summarized elsewhere (I ) and was outlined in a manual (8) that was developed for the earlier study, and it is similar to the treatment used in the community pro- grams. Its major focus is on exploring current problems and providing support; monitoring problem behaviors, compliance with clinic rules, and drug use; offering referral to medical, social, and legal services wh…	Individual	In person	Community	24 sessions, delivered weekly.	Each program had a clinical director who managed daily operations and provided most of the supervision; two clinical directors also had assistants. Most clinical directors (and their assistants) had either a bachelor’s or master’s degree and extensive experience (10-20 years) in methadone treatment. All clinics had medical directors who worked on site full time and provided input into clinic oper…	Group 2	Methadone+Counseling+Supportive-Expressive Psychotherapy	Psychoanalytic Supportive-Expressive Psychotherapy + Counselling	This treatment is a time-limited, analytically oriented, focal psychotherapy that has been described by Luborsky et al. (6) and adapted for drug-dependent patients (7). The supportive techniques aim to help the patient feel comfortable in discussing his or her personal experiences. The expressive techniques involve a system for helping the patient identify the core relationship pattern and work t…	Individual	In Person	Community	24 sessions, delivered weekly.	Five therapists participated in the supportive-expressive therapy. Most had Ph.D. degrees in clinical or counseling psychology. All had at least 2 years of clinical experience since completing training. One therapist was completing a Ph.D. degree but had received 3 years of clinical experience during earlier training. All had been instructed and supervised in supportive-expressive psychotherapy t…	No	NA	NA	NA	NA						No	NA	NA	NA	NA
McLellan, A. T., Arndt, I. O., Metzger, D. S., Woody, G. E., and O'Brien, C. P.. The effects of psychosocial services in substance abuse treatment. #journal#. 1993 269(15), #Pages#.	Group 1	Methadone+Minimum Methadone Services	OAT Only	The MMS treatment procedure was designed to provide the lowest level of supervised care possible under current Food and Drug Administration standards. Methadone, given at 60 to 90 mg/ d, was the only therapeutic component provided on a regular basis. No ancillary medications, counseling, or other professional services were provided except in emergency circumstances (see "Protective Transfer" belo…	Individual	In person	Veterans Affairs Medical Center	Contacts with the patients in this group were designed to be infrequent (once per month) and usually less than 15 minutes per session.	NR	Group 2	Methadone+Standard Methadone Services	Behaviour Therapy	In the SMS treatment group, regular counseling sessions were required including a series of behavioral interventions contingent on the weekly random urine sample test results. No other services were provided within the program for the 6 months of the trial. The goal of counseling in both the SMS and EMS groups was to change patients' behaviors with regard to drug use, employment status, illegal a…	Individual	In Person	Veterans Affairs Medical Center	Weekly sessions for the first month, and then every other week if the patient was doing well. If the patient had not met some of the goals set, weekly therapy continued.	The counselors' duties were based on the counselor training manual that we have used in prior studies8·11 and on the schedule of counseling contingencies used by Stitzer et al.7.	Yes	Group 3	Methadone+Enhanced Methadone Services	Behaviour Therapy + Drug Counselling + Family Therapy + Employment Services	The EMS treatment procedure was designed to provide the highest level of care possible using the standard components of methadone and counseling plus extended on-site medical/psychiatric, employment, and family therapy services. Methadone dose, take-home doses, and urinalysis were the same as in the SMS treatment group. The counselors' duties were identical to those described under the SMS condit…	Individual and Family	In person	Veterans Affairs Medical Center	Weekly sessions for the first month, and then every other week if the patient was doing well. If the patient had not met some of the goals set, weekly therapy continued. Patients were also required to attend at least one session with each professional involved, then additional appointments were scheduled at the discretion of the professional .	The counselors' duties were based on the counselor training manual that we have used in prior studies8·11 and on the schedule of counseling contingencies used by Stitzer et al.7. Psychiatrists provided care as needed, employment and family counselling was individualized.	No	NA	NA	NA	NA
Woody, G. E., McLellan, A. T., Luborsky, L., and O'Brien, C. P.. Twelve-month follow-up of psychotherapy for opiate dependence. #journal#. 1987 144(5), #Pages#.	Group 1	Methadone+Drug Conseling Alone	Counselling	Drug counseling focuses on identifying specific needs and providing support and concrete services rather than on dealing with intrapsychic processes. Counselors monitor progress by reviewing urinalysis reports for illicit drug use and employment records for vocational adjustment. They provide liaison services with physicians, courts, and social agencies. Counsel- ors encourage patients to work to…	Individual	In person	Community	24 sessions, delivered weekly.	The three treatment techniques are described in specially constructed treatment manuals. (The manual for drug counseling is available from Dr. Woody on request). Drug counselors were supervised by the clinic physicians, nurses, and social workers.	Group 2	Methadone+counseling and Supportive-Expressive Psychotherapy	Counselling+Psychoanalytic Supportive-Expressive Psychotherapy	Supportive-expressive psychotherapy is a psychoanalytically oriented, focal psychotherapy modeled after that described by Sifneos (6) and Malan (7). It aims to help the patient identify and work through problematic relationship themes, especially those which are related to drug dependence. The therapist identifies these themes through the relationship with the therapist (transference) and as they…	Individual	In Person	Community	24 sessions, delivered weekly.	The manual for supportive-expressive psychotherapy is available from Dr. Luborsky. Dr. Luborsky supervised the supportive-expressive therapists.	Yes	Group 3	Methadone+ Cognitive Behavioural Therapy	Counselling+Cognitive Behavioural Thearpy	Cognitive-behavioral therapy is a treatment that aims to identify and change false beliefs, unhealthy moods, and problematic behaviors. It was developed by Beck and his colleagues and has been shown to be effective for treating certain types of depression (8). Depressed patients often have false and negative beliefs, such as feeling helpless or worthless. These negative cognitions often contribut…	Individual	In person	Community	24 sessions, delivered weekly.	The manual for cognitive-behavioral psychotherapy is available from A.T. Beck. Dr. Beck supervised the CBT therapists.	No	NA	NA	NA	NA
Rounsaville, B. J., Glazer, W., Wilber, C. H., Weissman, M. M., and Kleber, H. D.. Short-term interpersonal psychotherapy in methadone-maintained opiate addicts. #journal#. 1983 40(6), #Pages#.	Group 1	Methadone+Interpersonal Psychotherapy	Interpersonal Psychotherapy	This treatment consisted of one hour per week of short term IPT performed by a psychiatrist or a PhD-level psychologist. Sessions were private, although two to three optional meetings with a spouse or other "significant other" were scheduled if the therapist judged this to be useful to the treatment. Short-term IPT is based on the concept that psychiatric disorders, including depression and opiat…	Individual + 2-3 optional meeting with significant other	In person	Community	24 sessions, delivered weekly, one hour in length. 2-3 optional meetings with a spouse.	IPT performed by a psychiatrist or a PhD-level psychologist. Three psychotherapists participated in this study: two male psychiatrists and one female psychologist. All had a minimum of four years of postdoctoral psychotherapy experience. All of the therapists had received extensive training in short-term IPT. This training program took place during an eight-month period and is described elsewhere…	Group 2	Methadone+Low-Contact Treatment	Counselling	Low-contact treatment consisted of one session per month with the psychiatrist during which the clinician generally reviewed the patient's current social situation, but was instructed to avoid giving advice or interpretive feedback to the client.	Individual	In Person	Community	6 sessions, delivered monthly, 20 minutes in length.	Psychiatrist delivered individualized sessions.	No	NA	NA	NA	NA						No	NA	NA	NA	NA
Amini-Lari, M., Alammehrjerdi, Z., Ameli, F., Joulaei, H., Daneshmand, R., Faramarzi, H., Bakhtiyari, H.-R., and Samadi, R.. Cognitive-behavioral therapy for opiate users in methadone treatment: A multicenter randomized controlled trial. #journal#. 2017 11(2), #Pages#.	Group 1	Methadone+Cognitive Behavioural Therapy	Cognitive Behavioral Therapy	The first CBT session included motivational interviewing. In the second CBT session, the focus was on assisting identification of high-risk situations related to opiate use. The third CBT session addressed opiate craving. Participants were trained how to reduce craving with progressive muscular relaxation and coping self-talk. The fourth session focused on coping with lapse, preparation of a copi…	Individual	In person	Community	4 sessions, delivered weekly, at least one-hour and a half hours in length.	A modified CBT manual was used in this study (17). Fidelity assessment was completed by supervising the sessions.	Group 2	Methadone+Control Condition	OAT Only	The control group received no intervention.	NA	NA	Community	NA	NA	No	NA	NA	NA	NA						No	NA	NA	NA	NA
Abrahms JL. 2 - A Cognitive-Behavioral versus Nondirective Group Treatment Program for Opioid-Addicted Persons: An Adjunct to Methadone Maintenance. #journal#. #year# #volume#(#issue#), #Pages#.	Group 1	Methadone + Cognitive Behavioral Therapy	Cognitive Behavioral Therapy	The global purpose of this experimental group was to develop adaptive behaviors and attitudes competitive with and to ameliorate skill deficits related to drug abuse. The basic therapeutic, behavioral program was highly structured, consisting of deep muscular relaxation training with imaginal and actual approach of conflict situations; identification and practice of verbal and nonverbal component…	Group	In person	Hospital	10 sessions, delvered weekly, 2 hours in length.	NR	Group 2	Methadone + DISC	Counselling	Subjects assigned to the DISC group participated in a regular methadone maintenance group which was relatively unstructured or unrestricted as to type of therapist interventions or content of group discussions. Drug experiences and drug-related criminal incidents were the most commonly discussed topics. This group served as a waiting list control to partial out nonspecific effects of group pressu…	Group	In person	Hospital	10 sessions, delvered weekly, 2 hours in length.	NR	No	NA	NA	NA	NA						No	NA	NA	NA	NA
Carroll KM, Chang G, Behr H, Clinton B, Kosten TR. 32 - Improving treatment outcome in pregnant, methadone-maintained women: Results from a randomized controlled trial. . #journal#. #year# #volume#(#issue#), #Pages#.	Group 1	Methadone+ Individual-based methadone maintenance	Cognitive Behavioral Therapy	Standard treatment consisted of daily methadone medication, weekly group counseling, and thrice-weekly urine toxicology screening	Group	In person	Community	Weekly group counselling.	NR	Group 2	Methadone+ Behavioural couples therapy	Behavioural Couples Therapy	The enhanced treatment program offered weekly prenatal care by a nursemidwife, weekly relapse-prevention groups, positive contingency awards for abstinence (subjects could earn $15 weekly for three consecutive negative urine screens), and provision of therapeutic child care during treatment visits.	Individual + Group	In person	Community	Weekly relapse prevention groups, weekly opportunity to receive money for clean urine test, weekly prenatal care.	A nurse provided prenatal care.		NA	NA	NA	NA						No	NA	NA	NA	NA
Fals-Stewart, W., O'Farrell, T. J., & Birchler, G. R. 55 - Behavioral couples therapy for male methadone maintenance patients: Effects on drug using behavior and relationship adjustment. . #journal#. #year# #volume#(#issue#), #Pages#.	Group 1	Methadone+ Individual-based methadone maintenance	Cognitive Behavioral Therapy	For the couples assigned to this intervention, the male partner was the only member of the dyad who received formal treatment provided by the clinics. The goal of this intervention was to help these patients develop skills that would assist in their efforts to reduce illicit drug and alcohol use. The emphasis of these sessions was on cognitive and behavioral coping skills training. Skills that we…	Individual	In person	Community	24 sessions, delivered twice per week, 60 minutes long	All of the counselors were state-certified substance abuse counselors and held masters' degrees. All of these therapists had at least 2 years of prior supervised experience using cognitive-behavioral interventions to treat drug abuse. Counselors were supervised weekly for 1 hour by a state-certified social worker to ensure that the treatment techniques used by the therapists were consistent with …	Group 2	Methadone+ Behavioural couples therapy	Cognitive Behavioural Therapy + Behavioural Couples Therapy	In addition to one 60-minute weekly individual session (which emphasized cognitive-behavioral coping skills training as described for male partners in the IBMM condition), male and female partners met conjointly with a therapist once per week over a 12-week period for 60-minute BCT sessions. The first two sessions consisted of describing the couples' treatment package to be used, reviewing and di…	Individual and couples	In person	Community	12 sessions, weekly,60-minutes with couples; 1 60-minute individual session	These sessions were conducted by one of two master's-level therapists, all of whom were employed by the clinics and were recruited to conduct conjoint therapy sessions for these couples as part of their employment responsibilities. BCT training for these therapists consisted of directed reading on BCT (e.g., Jacobson & Margolin, 1979) and viewing videotapes of the first author conducting simulate…	NA	NA	NA	NA	NA	NA	NA	NA	NA	NA	NA	NA	NA	NA	NA
Milby, J.B., Garrett, C., English, C., Fritschi, O., Clarke, C.. 120 - Take-home methadone: contingency effects on drug-seeking and productivity of narcotic addicts.. #journal#. #year# #volume#(#issue#), #Pages#.	Group 1	Methadone+Usual Care	OAT Only	Clients assigned to group II served as controls for I and were told contingencies of the new policy would not apply for two months.	Individual	In person	Community	N/A	N/A	Group 2	Methadone+Take Home Contingency	Contingency Management	Clients assigned to group 1 were told contingencies under the new policy would apply immediately. Thus, these clients could earn the take-home privilege in 7 weeks if they had seven consecutive clean urines, were engaged in productive activity full-time and if they continued in the program without violating rules. First take-home doses were not given to a client until verification of his producti…	Individual	In person	Community	N/A	Random weekly urinalysis	NA	NA	NA	NA	NA	NA	NA	NA	NA	NA	NA	NA	NA	NA	NA
Rowan-Szal, G.A., Joe, G.W., Hiller, M.L., Simpson, D.D.. 149 - Increasing Early Engagement in Methadone Treatment. #journal#. #year# #volume#(#issue#), #Pages#.	Group 1	Methadone + Incentive	Counselling+Contingency Management	Counselling: Clients typically were encouraged to attend two individual counseling sessions and four group counseling sessions per month. ‘‘Sessions’’ were defined as face-to-face therapeutic interactions; brief contacts in a hall or at the methadone dosing station were not counted as sessions. CM: The ‘‘incentive’’ group were able to earn rewards. During the 3-month study period, the incentive g…	Individual	In person	Community	Clients typically were encouraged to attend 6 individual counselling sessions and 12 group counsellng sessions, two individual counseling sessions and four group counseling sessions per month. Sessions lasted about 40 minutes and group sessions lasted about 90 minutes.	Counselors provided therapy and selected the type of rewards used in the study. No other details reported.	Group 2	Methadone + No Reward	Counselling	Clients typically were encouraged to attend two individual counseling sessions and four group counseling sessions per month. ‘‘Sessions’’ were defined as face-to-face therapeutic interactions; brief contacts in a hall or at the methadone dosing station were not counted as sessions. The ‘‘control’’ group served as the non-reward condition. The control group also had their session attendance and ur…	Individual	In person	Community	Clients typically were encouraged to attend 6 individual counselling sessions and 12 group counsellng sessions, two individual counseling sessions and four group counseling sessions per month. Sessions lasted about 40 minutes and group sessions lasted about 90 minutes.	Counselors provided intervention - no other details provided	No	NA	NA	NA	NA	NA	NA	NA	NA	NA	NA	NA	NA	NA	NA
Salehi, L., & Alizadeh, L. (2018). Efficacy of a cognitive-behavioral relapse prevention model in the treatment of opioid dependence in Iran: A randomized clinical trial. Shiraz E-Medical Journal, 19(5).	Group 1	Methadone + Routine Addiction Program	Counselling	Routine Addiction Program:Routine addiction program included giving the Methadone to the client and private consultation regarding addiction complications by psychologist.	Individual	In person	Community	NR	Psychologist - no further details provided.	Group 2	Methadone + Routine Additiction Treatment + Relapse Prevention Therapy	Counselling+Cognitive Behavioural Therapy	Relapse Prevention: During the training sessions, the participants were assisted to identify the possibility of relapse, identify high risk situations, and control them. The program also focused on increasing awareness regarding emotional, cognitive, and behavioral responses to prevent relapse. Identification of situations associated with drug craving is one of the examples. Moreover, recognition…	Group	In person	Community	14 sessions, weekly, the first two sessions were 90 minutes, the remaining 12 were 60 minutes.	The sessions were held by a psychiatrist and a psychologist. The response prevention treatment program was based on Marlatt's model.	No	NA	NA	NA	NA							NA	NA	NA	NA
Moore, B. A., Buono, F. D., Lloyd, D. P., Printz, D. M., Fiellin, D. A., & Barry, D. T. (2019). A randomized clinical trial of the Recovery Line among methadone treatment patients with ongoing illicit drug use. Journal of substance abuse treatment, 97, 68-74.	Group 1	Methadone + Treatment as Usual	Counselling	Treatment as Usual: In addition to daily provision of methadone, the clinic offered a wide array of services, including open access therapeutic groups (with 25 or more typically available Monday-Friday) covering a range of topics such as introduction to methadone, weekend planning, overdose planning, and spirituality. During the time of the study, patients were required to attend one group sessio…	Group	In person	Community	Minimum 1 session per month was encouraged.	NR	Group 2	Methadone+Treatment As Usual + Recovery Line	Counselling+Cognitive Behavioural Therapy	The Recovery Line (RL) is a password-protected, automated, computer-based, Interactive Voice Response (IVR) system providing Cognitive Behavioral Therapy (CBT) based modules (Moore et al., 2013; Moore et al., 2017; Rogers et al., 2017). The line was intended to be used by patients within their own environment to provide immediate assistance, training, and support for improved coping. Components i…	Individual	In person + by phone	Own environment + Community	Recommended to use the system daily, a prompt sent automatically by the system 4 hours after their call window if patient neglected to call within past 24 hours.	NR	No	NA	NA	NA	NA							NA	NA	NA	NA
Barry, D. T., Beitel, M., Cutter, C. J., Fiellin, D. A., Kerns, R. D., Moore, B. A., ... & Schottenfeld, R. S. (2019). An evaluation of the feasibility, acceptability, and preliminary efficacy of cognitive-behavioral therapy for opioid use disorder and chronic pain. Drug and alcohol dependence, 194, 460-467.	Group 1	Methadone + Methadone Drug Counselling	Counselling	Methadone Drug Counselling: consisted of four 15-20-minute individual case-management sessions targeting opioid use disorder (and not pain), and was designed to approximate usual drug counseling in MMT (Chawarksi et al., 2005). MDC is a didactic, 12-step based treatment approach. In each session, the counselor reviewed a worksheet that included objectives, main points and questions pertaining to …	Individual	In person	Community	4 sessions, 15-20 minutes in length	To develop the initial draft of the CBT manual, the PI (DTB) conducted CBT with five patients, using specific CBT sessions drawn from manualized CBT approaches for cocaine use disorder (Carroll, 1998) and chronic pain (Otis, 2005). Subsequently, the PI trained five therapists who had experience providing CBT for substance use disorders on CBT for chronic pain and opioid use disorder. CBT and MDC …	Group 2	Methadone + Cognitive Behavioural Therapy	Cognitive Behavioral Thrapy	CBT: comprised twelve 30–45 minute sessions designed to provide coping skills training to effectively manage opioid use disorder and chronic pain. Session 1 included an assessment of substance use, pain, and costs and benefits of using opioids nonmedically along with a review of the integrated focus of treatment. Sessions 2–11 were structured in three 10–15 minute phases: check-in (review of past…	Individual	In person	Community	12 sessions, weekly, 30-45 minutes in length	To develop the initial draft of the CBT manual, the PI (DTB) conducted CBT with five patients, using specific CBT sessions drawn from manualized CBT approaches for cocaine use disorder (Carroll, 1998) and chronic pain (Otis, 2005). Subsequently, the PI trained five therapists who had experience providing CBT for substance use disorders on CBT for chronic pain and opioid use disorder. CBT and MDC …	No	NA	NA		NA							NA	NA	NA	NA
Kidorf, M., Brooner, R. K., Leoutsakos, J. M., & Peirce, J. (2018). Treatment initiation strategies for syringe exchange referrals to methadone maintenance: A randomized clinical trial. Drug and alcohol dependence, 187, 343-350.	Group 1	Methadone + standard low threshold initiation	Counselling	LTI participants were excluded from adaptive treatment procedures. They were scheduled only to attend one individual counseling session per month, though they could attend more counseling sessions (individual or group) if they desired. Participants reaching the end of the month without attending a counseling session were prompted at the medication window by nursing staff to schedule an appointmen…	Individual	In person	Community	6 sessions, once per month, 45 minutes in length.	Individual counselors had a bachelor’s or master’s degree in the behavioral sciences and were licensed as a professional counselor or social worker by the State of Maryland. Counselors were trained to establish rapport through empathic and supportive communication, active problem solving, and cognitive-behavioral techniques. They were also trained in community based harm reduction approaches, and…	Group 2	Methadone + standard care + voucher	Counselling+Contingency Management	CM: Vouchers were administered one time per week based on adherence during the previous week. Participants were administered a voucher schedule similar to those used in other studies working with opioid-dependent individuals (e.g., Brooner et al., 2007). The initial voucher value was $12.00, while the maximum voucher value was $174.00. Thirty-dollar bonuses were provided for every string of 3 con…	Individual + Group	In person	Community	Adaptive session frequency based on adherence to program.	Individual counselors had a bachelor’s or master’s degree in the behavioral sciences and were licensed as a professional counselor or social worker by the State of Maryland.. Counselors were trained to establish rapport through empathic and supportive communication, active problem solving, and cognitive-behavioral techniques. They were also trained in communitybased harm reduction approaches, and…	Yes	Group 3	Methadone + standard care initiation	Counselling (stepped care )	Following methadone stabilization during the first month, participants who tested positive for illicit drugs on two consecutive weekly urinalysis screens were referred to group counseling (2 times per week). Sustained drug positive urine tests over a 4-week period resulted in advancement to an intensive outpatient schedule of group counseling (i.e., up to 8 h per week), in addition to weekly indi…	Individual + Group	In person	Community	Adaptive session frequency based on adherence to program.	Individual counselors had a bachelor’s or master’s degree in the behavioral sciences and were licensed as a professional counselor or social worker by the State of Maryland.. Counselors were trained to establish rapport through empathic and supportive communication, active problem solving, and cognitive-behavioral techniques. They were also trained in communitybased harm reduction approaches, and…	No	NA	NA	NA	NA
Liu, P., Song, R., Zhang, Y., Liu, C., Cai, B., Liu, X., ... & Chen, W. (2018). Educational and behavioral counseling in a methadone maintenance treatment program in China: a randomized controlled trial. Frontiers in psychiatry, 9, 113.	Group 1	Methadone + treatment as Usual	OAT Only	All patients in the TAU group only received treatment services provided by clinic staff as usual. ...in general, patients could consult doctors or nurses about their health concerns and clinics also offered some health education materials or gave an unscheduled educational lesson once a month or less.	Individual	In person	Community	Less than once a month education session.	NR	Group 2	Methadone + Educational and Behavioural Counselling	Counselling+Education	All participants in the EBC group received weekly EBC for 16 continuous weeks. Educational and behavioral counseling intervention was made up of 16 counseling sessions (8 educational sessions and 8 behavioral sessions), and each session lasted for approximately 30–45 min. The educational sessions were conducted in a group of 3–4 persons in the first 8 weeks. These sessions included developing an …	Individual + Group	In person	Community	16 sessions (8 educational, 8 behavioural), two sessions delivered each week, 30 to 45 minutes in length.	All of the EBC sessions were manual-guided, and PowerPoint resentations were facilitated by a mixture of bachelor’s- and master’s-level counselors, who had minimal prior experiences in drug use counseling. All counselors initiated counseling after completing training in EBC, including a multiday didactic workshop, case conferences, and weekly supervised sessions.	No	NA	NA		NA							NA	NA	NA	NA
Yaghubi, M., Zargar, F., & Akbari, H. (2017). Comparing effectiveness of mindfulness-based relapse prevention with treatment as usual on impulsivity and relapse for methadone-treated patients: a randomized clinical trial. Addiction & health, 9(3), 156.	Group 1	Methadone + treatment as Usual	OAT Only	The control group did not receive a regular training program.	Individual	In person	Community	N/A	N/A	Group 2	Methadone + Mindfulness Based Relapse Prevention	Mindfulness Based Stress Reduction	After pre-test, mindfulness training sessions were held for the intervention group by a clinical psychologist in 8 sessions during 2 months and 1 week, 2 hours each session in two 45-minute parts with a 30 minute-break and catering. A meditation training CD, exercises, guided imagery and manual entries of each session were distributed among the MBRP group participants and feedback forms were coll…	Group	In person	Community	8 sessions,weekly, 2 hours in length per session with breaks and catering provided.	Clinical psychologist, delivered the intervention. Applied MBSR methods from a previou study ( Bowen et al., 2009). No further details provided.	No	NA	NA		NA							NA	NA	NA	NA
Shi, J. M., Henry, S. P., Dwy, S. L., Orazietti, S. A., & Carroll, K. M. (2019). Randomized pilot trial of Web-based cognitive-behavioral therapy adapted for use in office-based buprenorphine maintenance. Substance abuse, 40(2), 132-135.	Group 1	Buprenorphine+Standard Treatment		All participants received standard buprenorphine treatment, which included buprenorphine induction, completion of a buprenorphine contract, weekly meetings with a physician for medical management, and buprenorphine prescriptions. No other psychosocial or behavioral support was provided by the primary care program. After the first month, frequency of medical management visits and weekly assessment…						Group 2	Buprenorphine+Web Based CBT		"All participants received standard buprenorphine treatment, which included buprenorphine induction, completion of a buprenorphine contract, weekly meetings with a physician for medical management, and buprenorphine prescriptions. No other psychosocial or behavioral support was provided by the primary care program. After the first month, frequency of medical management visits and weekly assessmen…							NA	NA		NA							NA	NA	NA	NA

## Sheet: NMAData
Study	trt1	r1	n1	trt2	r2	n2	trt3	r3	n3	trt4	r4	n4	na	studyweeks	Average Age	Percent Male	Potentially Predatory?
Christensen, 2014	Counselling+CM	51	78	Counselling+CM+CRA	74	92							2	12	34.3	54	No
Jaffray, 2014	OAT Only	124	153	MI	160	182							2	24	32	64	No
Chen, 2013	OAT Only	81	120	CM	103	126							2	12	38.1	92	No
Ling, 2013	Counselling	33	51	Counselling+CM	34	49	Counselling+CBT	38	53	CBT+CM	36	49	4	52	37	69	No
Gu, 2013	Counselling	94	142	OAT Only	71	146							2	104	37.5	92	No
Fiellin, 2013	Counselling	32	71	Counselling+CBT	27	70							2	24	37.7	74	No
Tetrault, 2012	Counselling	20	25	Counselling+EMM	13	22							2	12	46.9	83	No
Miotto, 2012	Counselling	10	33	CBT	12	33							2	52	35.4	58	No
Schwartz, 2012	OAT Only	57	104	Counselling+CM	60	99							2	52	43.2	70	No
Hser, 2011	OAT Only	106	159	CM	129	160							2	12	38	77	No
Chopra, 2009	Counselling	28	37	CRA+CM	25	42							2	12	31.8	58	No
Bickel, 2008	Counselling	20	34	CRA+CM	16	30							2	12	28.6	56	No
Chawarski, 2008	Counselling	11	12	Counselling+EMM	12	12							2	12	37.5	63	No
Ghitza, 2008	Counselling	29	40	Counselling+CM	52	76							2	25	37	56	No
Brooner, 2007	Counselling	26	59	CM	43	59							2	36	38.5	54	No
Sullivan, 2006	Counselling	8	8	Counselling+EMM	8	8							2	12	47.2	94	No
Fiellin, 2006	Counselling	24	56	Counselling+EMM	22	56							2	24	36	78	No
Gross, 2006	Counselling	16	20	Counselling+CM	13	20							2	12	32.5	55	No
Poling, 2006	CBT	15	24	CBT+CM	15	25							2	25	34.6	70	No
Oliveto, 2005	Counselling	21	35	Counselling+CM	20	35							2	12	36.5	70	No
Schottenfeld, 2005	CRA+CM	24	40	CRA	30	40							2	24	36.2	66	No
Silverman, 2004	Counselling	14	26	Counselling+CM	16	26							2	52	39.1	55	No
Petry, 2002	Counselling	20	23	Counselling+CM	17	19							2	24	38.6	29	No
Preston, 2000	Counselling	27	28	Counselling+CM	27	29							2	8	37.7	68	No
Avants, 1999	Counselling	119	145	Counselling+CBT	118	146							2	12	36.8	70	No
O'Connor, 1998	Counselling	18	23	CBT	12	23							2	12	33.5	69	No
O'Neill, 1996	Counselling	36	40	Counselling+CBT	37	40							2	36	26.2	0	No
Rounsaville, 1983	Counselling	19	35	IP	14	37							2	24	37.5	61	No
Iguchi, 1997	Counselling	18	27	Counselling+CM	32	41	Counselling+CRA	27	35				3	24	36.3	63	No
Fals-Stewart, 2001	CBT	17	22	CBT+BCT	19	21							2	16	37	50	No
Marsch, 2014	Counselling	31	80	Counselling+CBT	31	80							2	52	40.7	75	No
Day, 2018	Counselling	25	30	Counselling+PGS	25	27	C+BSB+NT+NLM	20	26				3	52	37	87	No
Jiang, 2012	Counselling	62	80	Counselling+CM+MI	63	80							2	24	38.9	78	No
Pan, 2015	OAT Only	67	120	Counselling+CBT	77	120							2	26	40.9	78	No
Stein, 2015	Counselling+Education	19	25	Counselling+ACT	18	24							2	12	41.1	65	No
Otto, 2014	Counselling	20	37	CBT	29	41							2	20	42.3	55	No
Moore, 2013	Counselling	18	18	Counselling+CBT	14	18							2	4	41.3	42	No
Tuten, 2012	OAT Only	36	43	CM	27	38							2	13	30	0	No
Kelly, 2012	OAT Only	93	108	Counselling+CM	92	107							2	52	43.2	70	No
Epstein, 2009	Counselling	22	30	CM	23	31							2	12	37.8	48	No
Scherbaum, 2005	Counselling	19	32	CBT	27	41							2	24	30	73	No
Downey, 2000	CBT	8	21	CBT+CM	13	20							2	17	40	61	No
Amini-Lari, 2017	OAT Only	59	59	CBT	59	59							2	12	38.6	95	Yes
Linehan, 2002	CVT	12	12	DBT	7	11							2	52	36.1	0	No
Liu, 2018	OAT Only	55	63	Counselling+Education	56	62							2	16	43.9	74	No
Salehi, 2018	Counselling	17	25	Counselling+CBT	23	25							2	24	36	92	Yes
Kidorf, 2018	Counselling	37	69	Counselling+CM	39	72							2	24	39.8	55	No
Moore, 2019	Counselling	36	42	Counselling+CBT	32	40							2	24	42.4	60	No
Barry, 2019	Counselling	18	19	CBT	20	21							2	16	38.1	63	No
